# Supplementary material for: Two new species of Athenaea Sendtn. (Solanaceae) from the Atlantic forests of south-eastern Brazil
Source: PhytoKeys. 2021 May 18;178:1–15. doi: 10.3897/phytokeys.178.64609 (PMC8149380; doi:10.3897/phytokeys.178.64609)
Supplement: XML Treatment for Athenaea altoserranae [file phytokeys.178.64609-treatment1.xml]

<!DOCTYPE tp:taxon-treatment
  PUBLIC "-//TaxonX//DTD Taxonomic Treatment Publishing DTD v0 20100105//EN" "tax-treatment-NSO.dtd">
<tp:taxon-treatment xmlns:tp="http://www.plazi.org/taxpub"><tp:treatment-meta><kwd-group><label>Taxon classification</label><kwd><named-content xmlns:xlink="http://www.w3.org/1999/xlink" content-type="kingdom">Plantae</named-content></kwd><kwd><named-content xmlns:xlink="http://www.w3.org/1999/xlink" content-type="order">Solanales</named-content></kwd><kwd><named-content xmlns:xlink="http://www.w3.org/1999/xlink" content-type="family">Solanaceae</named-content></kwd></kwd-group><mixed-citation publication-type="journal"><person-group><name><surname>Rodrigues</surname><given-names>Izabella Martins da Costa</given-names></name><name><surname>Knapp</surname><given-names>Sandra</given-names></name><name><surname>Stehmann</surname><given-names>João Renato</given-names></name></person-group><article-title>Two new species of <italic><tp:taxon-name><tp:taxon-name-part taxon-name-part-type="genus" reg="Athenaea">Athenaea</tp:taxon-name-part></tp:taxon-name></italic> Sendtn. (<tp:taxon-name><tp:taxon-name-part taxon-name-part-type="family">Solanaceae</tp:taxon-name-part></tp:taxon-name>) from the Atlantic forests of south-eastern Brazil</article-title><source>PhytoKeys</source><day>18</day><month>5</month><year>2021</year><volume>178</volume><fpage>1</fpage><lpage>15</lpage><pub-id pub-id-type="doi">10.3897/phytokeys.178.64609</pub-id></mixed-citation></tp:treatment-meta><tp:nomenclature><tp:taxon-name><object-id xmlns:xlink="http://www.w3.org/1999/xlink" content-type="arpha" xlink:type="simple">2D2E9ABD-FFB1-519F-B394-0971FF1F694B</object-id>
            <tp:taxon-name-part taxon-name-part-type="genus" reg="Athenaea">Athenaea</tp:taxon-name-part>
            <tp:taxon-name-part taxon-name-part-type="species" reg="altoserranae">altoserranae</tp:taxon-name-part>
            <object-id xmlns:xlink="http://www.w3.org/1999/xlink" content-type="ipni" xlink:type="simple">urn:lsid:ipni.org:names:77217158-1</object-id>
          </tp:taxon-name><tp:taxon-authority>I.M.C. Rodrigues &amp; Stehmann</tp:taxon-authority><tp:taxon-status xmlns:xlink="http://www.w3.org/1999/xlink" xlink:type="simple">sp. nov.</tp:taxon-status><xref ref-type="fig" rid="F1">Figs 1</xref><xref ref-type="fig" rid="F2">, 2</xref><xref ref-type="fig" rid="F3">, 3</xref></tp:nomenclature><tp:treatment-sec sec-type="diagnosis" id="SECID0EMMAC"><title>Diagnosis.</title><p>Similar to <italic><tp:taxon-name><tp:taxon-name-part taxon-name-part-type="genus" reg="Athenaea">Athenaea</tp:taxon-name-part> <tp:taxon-name-part taxon-name-part-type="species" reg="fasciculata">fasciculata</tp:taxon-name-part></tp:taxon-name></italic> from which it can be distinguished in leaves arranged in clusters at the top of the stems (versus evenly distributed), warty somewhat lenticellate floral pedicels (versus without lenticels) and dark purplish-brown mature fruits (versus green).</p><fig id="F1" position="float" orientation="portrait"><object-id xmlns:xlink="http://www.w3.org/1999/xlink" content-type="doi" xlink:type="simple">10.3897/phytokeys.178.64609.figure1</object-id><object-id xmlns:xlink="http://www.w3.org/1999/xlink" content-type="arpha" xlink:type="simple">ECBD5B47-7D2D-595D-9802-568A16878B08</object-id><label>Figure 1.</label><caption><p><italic><tp:taxon-name><tp:taxon-name-part taxon-name-part-type="genus" reg="Athenaea">Athenaea</tp:taxon-name-part> <tp:taxon-name-part taxon-name-part-type="species" reg="altoserranae">altoserranae</tp:taxon-name-part></tp:taxon-name></italic> I.M.C. Rodrigues &amp; Stehmann <bold>a</bold> flower bud <bold>b</bold> flower <bold>c</bold> branches with buds, flowers and fruits <bold>d</bold> fruit. Illustrated from <italic>I.M.C. Rodrigues et al. 625</italic> (BHCB). Illustration by I.M.C. Rodrigues. Scale bars 1 cm.</p></caption><graphic xmlns:xlink="http://www.w3.org/1999/xlink" xlink:href="phytokeys-178-001-g001.jpg" position="float" orientation="portrait" xlink:type="simple" id="oo_542750.jpg"><uri content-type="original_file" xlink:type="simple">https://binary.pensoft.net/fig/542750</uri></graphic></fig></tp:treatment-sec><tp:treatment-sec sec-type="material" id="SECID0E6NAC"><title>Type.</title><p><bold>Brazil. São Paulo</bold>: Santo André, Distrito de Paranapiacaba, mais ou menos no km 3 da rodovia Estação de Campo Grande – Paranapiacaba, 18 Oct 1967 (fl, fr), <italic>J. Mattos &amp; N. Mattos 15078</italic> (holotype: <abbrev xmlns:xlink="http://www.w3.org/1999/xlink" xlink:title="São Paulo" id="ABBRID0EJOAC" xlink:type="simple">SP</abbrev> [acc. # 106084]).</p><fig id="F2" position="float" orientation="portrait"><object-id xmlns:xlink="http://www.w3.org/1999/xlink" content-type="doi" xlink:type="simple">10.3897/phytokeys.178.64609.figure2</object-id><object-id xmlns:xlink="http://www.w3.org/1999/xlink" content-type="arpha" xlink:type="simple">A158694F-5AC8-595E-AECE-7F705E14BBEA</object-id><label>Figure 2.</label><caption><p><italic><tp:taxon-name><tp:taxon-name-part taxon-name-part-type="genus" reg="Athenaea">Athenaea</tp:taxon-name-part> <tp:taxon-name-part taxon-name-part-type="species" reg="altoserranae">altoserranae</tp:taxon-name-part></tp:taxon-name></italic> I.M.C. Rodrigues &amp; Stehmann in the field <bold>a</bold><italic>I.M.C. Rodrigues et al. 80</italic><bold>b, c, e</bold><italic>Stehmann et al. 4800</italic> (BHCB) <bold>d</bold><italic>I.M.C. Rodrigues et al. 83</italic><bold>f</bold><italic>I.M.C. Rodrigues et al. 625</italic>. Photographs <bold>a–e</bold> by J.R. Stehmann <bold>f</bold> by S.N. Moreira.</p></caption><graphic xmlns:xlink="http://www.w3.org/1999/xlink" xlink:href="phytokeys-178-001-g002.jpg" position="float" orientation="portrait" xlink:type="simple" id="oo_542751.jpg"><uri content-type="original_file" xlink:type="simple">https://binary.pensoft.net/fig/542751</uri></graphic></fig></tp:treatment-sec><tp:treatment-sec sec-type="description" id="SECID0EZPAC"><title>Description.</title><p>Small trees, 3–8 m tall; branching dichotomous, especially distally. Stems quadrangular in cross-section, longitudinally striate, glabrous, brownish. Sympodial units difoliate, the leaves usually geminate, occasionally solitary. Leaves simple, alternate, spreading, arranged in clusters (short internodes) near branch apices, lanceolate, narrowly lanceolate, sometimes elliptic-lanceolate; blades (3.5–) 8.9–28.5 (50) cm long, (1)1.8–8.3 (15) cm wide, 2–6 times longer than wide, coriaceous, slightly discolorous; abaxial and adaxial surfaces glabrous, shiny; venation brochidodromous and prominent abaxially, with 6–12 pairs of principal veins; base attenuate, somewhat decurrent and asymmetric, occasionally somewhat cordate; margins entire and slightly revolute; apex acute or acuminate, sometimes notched (retuse); petioles (0.65–) 1–4(5.3) cm long, glabrous. Inflorescences axillary, sessile fascicles, with 4–8 flowers; pedicels 1.2–2.5 cm long, spreading or deflexed, glabrous and lenticellate, distally annular (constricted below a swollen pedicel apex). Flower buds globose, greenish-cream. Flowers 5-merous, heteromorphic with short- and long-styled forms. Calyx 1.8–3.5 mm long, campanulate-rotate, green, glabrous, the tube 0.4–1 mm long, the lobes 1–2.5 mm long, 2–3 mm wide, triangular, the apex acute or obtuse, glabrous on both surfaces. Corolla 7–13 mm long, stellate, white abaxially, cream with green to brownish spots adaxially, the tube 3–4 mm long, the lobes 3.5–9 mm long, 3–5.6 mm wide, triangular-lanceolate, glabrous abaxially, with glandular trichomes (stalk 2-celled, the head unicellular) at the base adaxially, the margins densely papillate. Stamens equal, glabrous; filaments 1.8–3 mm long, the stapet (basal extension of the filaments) ca. 1.5 mm long; anthers 1.8–3 mm long, 1–1.5 mm wide, oblong, yellowish-green, dehiscent by longitudinal slits. Ovary ca. 2.5 mm long, subglobose, greenish-cream, glabrous, surrounded by a yellowish green nectary; styles heteromorphic, long styles 4.2–5 mm long, short styles 2.3–2.8 mm long, greenish-white; stigma dilated, discoidal, greenish-white. Fruit a subglobose berry, 8–16 mm long, 8–19 mm in diameter, green when immature, dark brown to almost purplish-black at maturity, the surface glabrous; fruiting calyx not accrescent, up to 1.8 times longer in fruit than in flower, the apex of lobes up to 1/4 of fruit length; fruiting pedicels 2.1–4.1 cm long, enlarged at the apex, glabrous, pendent. Seeds up to 22 per berry, 2.4–2.8 mm long, 2.2–2.5 mm wide, semicircular to ovoid-reniform, yellow to brown, the testa reticulate, foveolate, the embryo curved. Chromosome number: not known.</p><fig id="F3" position="float" orientation="portrait"><object-id xmlns:xlink="http://www.w3.org/1999/xlink" content-type="doi" xlink:type="simple">10.3897/phytokeys.178.64609.figure3</object-id><object-id xmlns:xlink="http://www.w3.org/1999/xlink" content-type="arpha" xlink:type="simple">45E967B9-8776-5C4F-941E-0C19BF212AB5</object-id><label>Figure 3.</label><caption><p>Distribution map for <italic><tp:taxon-name><tp:taxon-name-part taxon-name-part-type="genus" reg="Athenaea">Athenaea</tp:taxon-name-part> <tp:taxon-name-part taxon-name-part-type="species" reg="altoserranae">altoserranae</tp:taxon-name-part></tp:taxon-name></italic> I.M.C. Rodrigues &amp; Stehmann (circles) and <italic><tp:taxon-name><tp:taxon-name-part taxon-name-part-type="genus" reg="Athenaea">Athenaea</tp:taxon-name-part> <tp:taxon-name-part taxon-name-part-type="species" reg="hunzikeriana">hunzikeriana</tp:taxon-name-part></tp:taxon-name></italic> I.M.C. Rodrigues &amp; Stehmann (triangles). Bahia = <abbrev xmlns:xlink="http://www.w3.org/1999/xlink" xlink:title="Bahia" id="ABBRID0E4AAE" xlink:type="simple">BA</abbrev>; Minas Gerais = <abbrev xmlns:xlink="http://www.w3.org/1999/xlink" xlink:title="Minas Gerais" id="ABBRID0EBBAE" xlink:type="simple">MG</abbrev>; São Paulo = <abbrev xmlns:xlink="http://www.w3.org/1999/xlink" xlink:title="São Paulo" id="ABBRID0EFBAE" xlink:type="simple">SP</abbrev>.</p></caption><graphic xmlns:xlink="http://www.w3.org/1999/xlink" xlink:href="phytokeys-178-001-g003.jpg" position="float" orientation="portrait" xlink:type="simple" id="oo_542752.jpg"><uri content-type="original_file" xlink:type="simple">https://binary.pensoft.net/fig/542752</uri></graphic></fig></tp:treatment-sec><tp:treatment-sec sec-type="etymology" id="SECID0EOBAE"><title>Etymology.</title><p>The specific epithet is a reference to “Alto da Serra”, located in the District of Paranapiacaba, Municipality of Santo André, São Paulo State, where the species, including the type gathering, has been collected since 1917. This area was the first biological station in South America, established in 1909 by Hermann Friedrich Albrecht von Ihering. In 1938, under the administration of the Instituto de Botânica de São Paulo, the name was changed to Reserva Biológica do Alto da Serra de Paranapiacaba (<xref ref-type="bibr" rid="B6">Marcolin 2009</xref>).</p></tp:treatment-sec><tp:treatment-sec sec-type="phenology" id="SECID0EYBAE"><title>Phenology.</title><p><italic><tp:taxon-name><tp:taxon-name-part taxon-name-part-type="genus" reg="Athenaea">Athenaea</tp:taxon-name-part> <tp:taxon-name-part taxon-name-part-type="species" reg="altoserranae">altoserranae</tp:taxon-name-part></tp:taxon-name></italic> flowers and fruits from August to March.</p></tp:treatment-sec><tp:treatment-sec sec-type="distribution" id="SECID0EJCAE"><title>Distribution and habitat.</title><p><italic><tp:taxon-name><tp:taxon-name-part taxon-name-part-type="genus" reg="Athenaea">Athenaea</tp:taxon-name-part> <tp:taxon-name-part taxon-name-part-type="species" reg="altoserranae">altoserranae</tp:taxon-name-part></tp:taxon-name></italic> is endemic to Brazil and restricted to the edges of the plateau of the Serra do Mar mountain range in São Paulo State. It grows in the wet Atlantic rain forest (Mata Atlântica), often in clearings and along trails or other open places from 714 to 1,100 m elevation.</p></tp:treatment-sec><tp:treatment-sec sec-type="Preliminary conservation assessment" id="SECID0E1CAE"><title>Preliminary conservation assessment</title><p>(<xref ref-type="bibr" rid="B5">IUCN 2019</xref>). Endangered (<abbrev xmlns:xlink="http://www.w3.org/1999/xlink" xlink:title="Endangered" id="ABBRID0EEDAE" xlink:type="simple">EN</abbrev>). <abbrev xmlns:xlink="http://www.w3.org/1999/xlink" xlink:title="Extent of Occurrence" id="ABBRID0EIDAE" xlink:type="simple">EOO</abbrev> 1,240.9 km<sup>2</sup> (<abbrev xmlns:xlink="http://www.w3.org/1999/xlink" xlink:title="Endangered" id="ABBRID0EODAE" xlink:type="simple">EN</abbrev>); <abbrev xmlns:xlink="http://www.w3.org/1999/xlink" xlink:title="Area of Occupancy" id="ABBRID0ESDAE" xlink:type="simple">AOO</abbrev> 48 km<sup>2</sup> (<abbrev xmlns:xlink="http://www.w3.org/1999/xlink" xlink:title="Endangered" id="ABBRID0EYDAE" xlink:type="simple">EN</abbrev>). This species occurs in the plateau of Serra do Mar and near the coast in the Municipality of Cananéia, São Paulo State, an area originally totally covered by Atlantic rain forest. The restricted range, coupled with the fragmented habitat, suggests a preliminary assessment of Endangered B1a and B2a, b (ii and iii).</p></tp:treatment-sec><tp:treatment-sec sec-type="discussion" id="SECID0E3DAE"><title>Discussion.</title><p>Specimens of <italic><tp:taxon-name><tp:taxon-name-part taxon-name-part-type="genus" reg="Athenaea">Athenaea</tp:taxon-name-part> <tp:taxon-name-part taxon-name-part-type="species" reg="altoserranae">altoserranae</tp:taxon-name-part></tp:taxon-name></italic> have been variously identified in herbaria as <italic><tp:taxon-name><tp:taxon-name-part taxon-name-part-type="genus" reg="Aureliana">Aureliana</tp:taxon-name-part> <tp:taxon-name-part taxon-name-part-type="species" reg="fasciculata">fasciculata</tp:taxon-name-part></tp:taxon-name></italic> (Vell.) Sendtn., <tp:taxon-name><tp:taxon-name-part taxon-name-part-type="genus" reg="Aureliana">Aureliana</tp:taxon-name-part> <tp:taxon-name-part taxon-name-part-type="species" reg="fasciculata">fasciculata</tp:taxon-name-part> <tp:taxon-name-part taxon-name-part-type="infraspecific-rank">var.</tp:taxon-name-part> <tp:taxon-name-part taxon-name-part-type="variety" reg="longifolia">longifolia</tp:taxon-name-part></tp:taxon-name> (Sendtn.) Hunz. and Barboza or <italic><tp:taxon-name><tp:taxon-name-part taxon-name-part-type="genus" reg="Aureliana">Aureliana</tp:taxon-name-part> <tp:taxon-name-part taxon-name-part-type="species" reg="glomuliflora">glomuliflora</tp:taxon-name-part></tp:taxon-name></italic> Sendtn. – all currently recognised as synonyms of the widespread glabrous species <italic><tp:taxon-name><tp:taxon-name-part taxon-name-part-type="genus" reg="Athenaea">Athenaea</tp:taxon-name-part> <tp:taxon-name-part taxon-name-part-type="species" reg="fasciculata">fasciculata</tp:taxon-name-part></tp:taxon-name></italic> (Vell.) I.M.C. Rodrigues &amp; Stehmann. <italic><tp:taxon-name><tp:taxon-name-part taxon-name-part-type="genus" reg="Athenaea">Athenaea</tp:taxon-name-part> <tp:taxon-name-part taxon-name-part-type="species" reg="fasciculata">fasciculata</tp:taxon-name-part></tp:taxon-name></italic> is the most widespread species of the genus and is distributed along the Atlantic rain forest from southern to north-eastern Brazil, but also occurs south to Paraguay and Argentina and west to eastern Peru and Bolivia (see <xref ref-type="bibr" rid="B9">Rodrigues et al. 2019</xref>). <italic><tp:taxon-name><tp:taxon-name-part taxon-name-part-type="genus" reg="Athenaea">Athenaea</tp:taxon-name-part> <tp:taxon-name-part taxon-name-part-type="species" reg="altoserranae">altoserranae</tp:taxon-name-part></tp:taxon-name></italic> is sympatric with <italic><tp:taxon-name><tp:taxon-name-part taxon-name-part-type="genus" reg="Athenaea">A.</tp:taxon-name-part> <tp:taxon-name-part taxon-name-part-type="species" reg="fasciculata">fasciculata</tp:taxon-name-part></tp:taxon-name></italic>, <italic><tp:taxon-name><tp:taxon-name-part taxon-name-part-type="genus" reg="Athenaea">A.</tp:taxon-name-part> <tp:taxon-name-part taxon-name-part-type="species" reg="cuspidata">cuspidata</tp:taxon-name-part></tp:taxon-name></italic>, <italic><tp:taxon-name><tp:taxon-name-part taxon-name-part-type="genus" reg="Athenaea">A.</tp:taxon-name-part> <tp:taxon-name-part taxon-name-part-type="species" reg="pogogena">pogogena</tp:taxon-name-part></tp:taxon-name></italic>, <italic><tp:taxon-name><tp:taxon-name-part taxon-name-part-type="genus" reg="Athenaea">A.</tp:taxon-name-part> <tp:taxon-name-part taxon-name-part-type="species" reg="picta">picta</tp:taxon-name-part></tp:taxon-name></italic>, <italic><tp:taxon-name><tp:taxon-name-part taxon-name-part-type="genus" reg="Athenaea">A.</tp:taxon-name-part> <tp:taxon-name-part taxon-name-part-type="species" reg="sellowiana">sellowiana</tp:taxon-name-part></tp:taxon-name></italic> and <italic><tp:taxon-name><tp:taxon-name-part taxon-name-part-type="genus" reg="Athenaea">A.</tp:taxon-name-part> <tp:taxon-name-part taxon-name-part-type="species" reg="wettsteiniana">wettsteiniana</tp:taxon-name-part></tp:taxon-name></italic>.</p><p><xref ref-type="bibr" rid="B3">Hunziker and Barboza (1990)</xref> recognised three infraspecific taxa within their circumscription of <italic><tp:taxon-name><tp:taxon-name-part taxon-name-part-type="genus" reg="Aureliana">Aureliana</tp:taxon-name-part> <tp:taxon-name-part taxon-name-part-type="species" reg="fasciculata">fasciculata</tp:taxon-name-part></tp:taxon-name></italic> (<tp:taxon-name><tp:taxon-name-part taxon-name-part-type="genus" reg="Athenaea">A.</tp:taxon-name-part> <tp:taxon-name-part taxon-name-part-type="species" reg="fasciculata">fasciculata</tp:taxon-name-part> <tp:taxon-name-part taxon-name-part-type="infraspecific-rank">var.</tp:taxon-name-part> <tp:taxon-name-part taxon-name-part-type="variety" reg="fasciculata">fasciculata</tp:taxon-name-part></tp:taxon-name>, <tp:taxon-name><tp:taxon-name-part taxon-name-part-type="genus" reg="Athenaea">A.</tp:taxon-name-part> <tp:taxon-name-part taxon-name-part-type="species" reg="fasciculata">fasciculata</tp:taxon-name-part> <tp:taxon-name-part taxon-name-part-type="infraspecific-rank">var.</tp:taxon-name-part> <tp:taxon-name-part taxon-name-part-type="variety" reg="longifolia">longifolia</tp:taxon-name-part></tp:taxon-name> Sendtn. and <tp:taxon-name><tp:taxon-name-part taxon-name-part-type="genus" reg="Athenaea">A.</tp:taxon-name-part> <tp:taxon-name-part taxon-name-part-type="species" reg="fasciculata">fasciculata</tp:taxon-name-part> <tp:taxon-name-part taxon-name-part-type="infraspecific-rank">var.</tp:taxon-name-part> <tp:taxon-name-part taxon-name-part-type="variety" reg="tomentella">tomentella</tp:taxon-name-part></tp:taxon-name> Hunz. &amp; Barboza). They included material of <tp:taxon-name><tp:taxon-name-part taxon-name-part-type="genus" reg="Athenaea">Athenaea</tp:taxon-name-part> <tp:taxon-name-part taxon-name-part-type="species" reg="altoserranae">altoserranae</tp:taxon-name-part></tp:taxon-name> in their circumscription of var. <tp:taxon-name><tp:taxon-name-part taxon-name-part-type="genus" reg="Athenaea"/><tp:taxon-name-part taxon-name-part-type="species" reg="altoserranae"/><tp:taxon-name-part taxon-name-part-type="variety" reg="longifolia">longifolia</tp:taxon-name-part></tp:taxon-name> along with other specimens collected in Bahia and the border of São Paulo with Paraná (<abbrev xmlns:xlink="http://www.w3.org/1999/xlink" xlink:title="São Paulo" id="ABBRID0ETLAE" xlink:type="simple">SP</abbrev>/<abbrev xmlns:xlink="http://www.w3.org/1999/xlink" xlink:title="Paraná" id="ABBRID0EXLAE" xlink:type="simple">PR</abbrev>); the only original material we have seen for var. <tp:taxon-name><tp:taxon-name-part taxon-name-part-type="genus" reg="Athenaea"/><tp:taxon-name-part taxon-name-part-type="species" reg="altoserranae"/><tp:taxon-name-part taxon-name-part-type="variety" reg="longifolia">longifolia</tp:taxon-name-part></tp:taxon-name> was destroyed in the bombing of the Berlin herbarium and no duplicates have been found, but a photograph (F neg. 2880, of an un-numbered F. Sellow collection from “Brasilia australiore” annotated “<italic><tp:taxon-name><tp:taxon-name-part taxon-name-part-type="genus" reg="Bassovia">Bassovia</tp:taxon-name-part> <tp:taxon-name-part taxon-name-part-type="species" reg="glomuliflora">glomuliflora</tp:taxon-name-part></tp:taxon-name></italic> Dun. β <italic>longifolium</italic>”) corresponds to <italic><tp:taxon-name><tp:taxon-name-part taxon-name-part-type="genus" reg="Athenaea">A.</tp:taxon-name-part> <tp:taxon-name-part taxon-name-part-type="species" reg="fasciculata">fasciculata</tp:taxon-name-part></tp:taxon-name></italic> s.l. and not to <italic><tp:taxon-name><tp:taxon-name-part taxon-name-part-type="genus" reg="Athenaea">A.</tp:taxon-name-part> <tp:taxon-name-part taxon-name-part-type="species" reg="altoserranae">altoserranae</tp:taxon-name-part></tp:taxon-name></italic> (<xref ref-type="bibr" rid="B9">Rodrigues et al. 2019</xref>). Although all of the specimens included in var. <tp:taxon-name><tp:taxon-name-part taxon-name-part-type="genus" reg="Athenaea"/><tp:taxon-name-part taxon-name-part-type="species" reg="altoserranae"/><tp:taxon-name-part taxon-name-part-type="variety" reg="longifolia">longifolia</tp:taxon-name-part></tp:taxon-name> by <xref ref-type="bibr" rid="B3">Hunziker and Barboza (1990)</xref> share completely glabrous leaves, the plants from Bahia and from the São Paulo/Paraná border have small flowers, long-obovate leaves with a cuspidate apex and longer petioles, thus distinguishing them from the plants here recognised as <italic><tp:taxon-name><tp:taxon-name-part taxon-name-part-type="genus" reg="Athenaea">A.</tp:taxon-name-part> <tp:taxon-name-part taxon-name-part-type="species" reg="altoserranae">altoserranae</tp:taxon-name-part></tp:taxon-name></italic>. We currently include these plants from Bahia and from the São Paulo/Paraná border in our circumscription of <italic><tp:taxon-name><tp:taxon-name-part taxon-name-part-type="genus" reg="Athenaea">A.</tp:taxon-name-part> <tp:taxon-name-part taxon-name-part-type="species" reg="fasciculata">fasciculata</tp:taxon-name-part></tp:taxon-name></italic> s.l.</p><p><italic><tp:taxon-name><tp:taxon-name-part taxon-name-part-type="genus" reg="Athenaea">Athenaea</tp:taxon-name-part> <tp:taxon-name-part taxon-name-part-type="species" reg="altoserranae">altoserranae</tp:taxon-name-part></tp:taxon-name></italic> can be distinguished from <italic><tp:taxon-name><tp:taxon-name-part taxon-name-part-type="genus" reg="Athenaea">A.</tp:taxon-name-part> <tp:taxon-name-part taxon-name-part-type="species" reg="fasciculata">fasciculata</tp:taxon-name-part></tp:taxon-name></italic> s.l. by its erect and long-lanceolate leaves clustered at the tips of shoots versus broader leaves evenly spaced along the stem, warty versus smooth fruiting pedicels and dark brown versus green mature fruits. Phylogenetic studies of the group, using molecular data (plastid and nuclear markers), provide additional support for the distinction of these populations. <xref ref-type="bibr" rid="B11">Zamberlan et al. (2015)</xref> found that <italic><tp:taxon-name><tp:taxon-name-part taxon-name-part-type="genus" reg="Athenaea">Athenaea</tp:taxon-name-part> <tp:taxon-name-part taxon-name-part-type="species" reg="altoserranae">altoserranae</tp:taxon-name-part></tp:taxon-name></italic> (as <italic><tp:taxon-name><tp:taxon-name-part taxon-name-part-type="genus" reg="Aureliana">Aureliana</tp:taxon-name-part></tp:taxon-name></italic> sp. nov.) does not belong to the same clade as <italic><tp:taxon-name><tp:taxon-name-part taxon-name-part-type="genus" reg="Aureliana">Aureliana</tp:taxon-name-part> <tp:taxon-name-part taxon-name-part-type="species" reg="fasciculata">fasciculata</tp:taxon-name-part></tp:taxon-name></italic>, but is, instead, a member of a clade with <italic><tp:taxon-name><tp:taxon-name-part taxon-name-part-type="genus" reg="Athenaea">A.</tp:taxon-name-part> <tp:taxon-name-part taxon-name-part-type="species" reg="sellowiana">sellowiana</tp:taxon-name-part></tp:taxon-name></italic> (Sendtn.) I.M.C. Rodrigues &amp; Stehmann and <italic><tp:taxon-name><tp:taxon-name-part taxon-name-part-type="genus" reg="Athenaea">A.</tp:taxon-name-part> <tp:taxon-name-part taxon-name-part-type="species" reg="velutina">velutina</tp:taxon-name-part></tp:taxon-name></italic> (Sendtn.) D’Arcy that is sister to <italic><tp:taxon-name><tp:taxon-name-part taxon-name-part-type="genus" reg="Athenaea">Athenaea</tp:taxon-name-part> <tp:taxon-name-part taxon-name-part-type="species" reg="pogogena">pogogena</tp:taxon-name-part></tp:taxon-name></italic> (Moric.) Sendtn. + <italic><tp:taxon-name><tp:taxon-name-part taxon-name-part-type="genus" reg="Athenaea">Athenaea</tp:taxon-name-part> <tp:taxon-name-part taxon-name-part-type="species" reg="cuspidata">cuspidata</tp:taxon-name-part></tp:taxon-name></italic> Witasek +<italic><tp:taxon-name><tp:taxon-name-part taxon-name-part-type="genus" reg="Athenaea">Athenaea</tp:taxon-name-part> <tp:taxon-name-part taxon-name-part-type="species" reg="picta">picta</tp:taxon-name-part></tp:taxon-name></italic> (Mart.) Sendtn.</p><p><italic><tp:taxon-name><tp:taxon-name-part taxon-name-part-type="genus" reg="Athenaea">Athenaea</tp:taxon-name-part> <tp:taxon-name-part taxon-name-part-type="species" reg="sellowiana">sellowiana</tp:taxon-name-part></tp:taxon-name></italic> is also morphologically similar to <italic><tp:taxon-name><tp:taxon-name-part taxon-name-part-type="genus" reg="Athenaea">A.</tp:taxon-name-part> <tp:taxon-name-part taxon-name-part-type="species" reg="altoserranae">altoserranae</tp:taxon-name-part></tp:taxon-name></italic> in its glabrous stems and leaves and is broadly sympatric with it in São Paulo State. The two species can be distinguished by flower texture (calyx and corolla fleshy in <italic><tp:taxon-name><tp:taxon-name-part taxon-name-part-type="genus" reg="Athenaea">A.</tp:taxon-name-part> <tp:taxon-name-part taxon-name-part-type="species" reg="sellowiana">sellowiana</tp:taxon-name-part></tp:taxon-name></italic> and foliaceous in <italic><tp:taxon-name><tp:taxon-name-part taxon-name-part-type="genus" reg="Athenaea">A.</tp:taxon-name-part> <tp:taxon-name-part taxon-name-part-type="species" reg="altoserranae">altoserranae</tp:taxon-name-part></tp:taxon-name></italic>) and the more strictly lanceolate leaves of <italic><tp:taxon-name><tp:taxon-name-part taxon-name-part-type="genus" reg="Athenaea">A.</tp:taxon-name-part> <tp:taxon-name-part taxon-name-part-type="species" reg="altoserranae">altoserranae</tp:taxon-name-part></tp:taxon-name></italic> (versus narrowly oblanceolate, elliptic or oblong leaves in <italic><tp:taxon-name><tp:taxon-name-part taxon-name-part-type="genus" reg="Athenaea">A.</tp:taxon-name-part> <tp:taxon-name-part taxon-name-part-type="species" reg="sellowiana">sellowiana</tp:taxon-name-part></tp:taxon-name></italic>).</p></tp:treatment-sec><tp:treatment-sec sec-type="material" id="SECID0EOUAE"><title>Additional specimens examined.</title><p><bold>Brazil. São Paulo</bold>: Cunha, Parque Estadual da Serra do Mar, 12 Dec 1989 (fl), <italic>O.T. Aguiar 338</italic> (SPSF); Cunha, Parque Estadual da Serra do Mar, Estrada de acesso ao Núcleo, margens do Rio Paraibuna, 28 Jan 2004 (fl, fr), <italic>F.A.R.D.P. Arzolla 435</italic> (ESA); Biritiba Mirim, Estação Biológica de Boracéia, 29 Sep 1983 (fl), <italic>A. Custódio Filho 1570</italic> (BHCB); Biritiba Mirim, Estação Biológica de Boracéia, 29 Sep 1983 (fl), <italic>A. Custódio Filho 1592</italic> (<abbrev xmlns:xlink="http://www.w3.org/1999/xlink" xlink:title="São Paulo" id="ABBRID0E5UAE" xlink:type="simple">SP</abbrev>); Biritiba Mirim, Estação Biológica de Boracéia, 21 Oct 1983 (fl), <italic>A. Custódio Filho 1723</italic> (<abbrev xmlns:xlink="http://www.w3.org/1999/xlink" xlink:title="São Paulo" id="ABBRID0EEVAE" xlink:type="simple">SP</abbrev>); Biritiba Mirim, Estação Biológica de Boracéia, 26 Oct 1983 (fl, fr), <italic>A. Custódio Filho 1735</italic> (<abbrev xmlns:xlink="http://www.w3.org/1999/xlink" xlink:title="São Paulo" id="ABBRID0EKVAE" xlink:type="simple">SP</abbrev>); Alto da Serra, 20 Nov 1984 (fl), <italic>T.P. Guerra &amp; M. Kirizawa 90</italic> (BHCB); Alto da Serra, Caixa d’água, 6 Oct 1922 (fl), <italic>F.C. Hoehne s.n.</italic> (<abbrev xmlns:xlink="http://www.w3.org/1999/xlink" xlink:title="São Paulo" id="ABBRID0ESVAE" xlink:type="simple">SP</abbrev>); Natividade da Serra, Parque Estadual da Serra do Mar, Núcleo Santa Virgínia, 14 Nov 2005 (fl, fr), <italic>N.M. Ivanauskas et al. 5196</italic> (MBM); Bertioga, Rodovia BR 101, Km 216, 21 Aug 1995 (fl, fr), <italic>M. Kirizawa et al. 3177</italic> (BHCB); Cunha, Parque Estadual da Serra do Mar, trilha para a casa do Silvestre, 20 Mar 1996 (fr), <italic>M. Kirizawa et al. 3271</italic> (SPF); Alto da Serra, Estação Biológica, 17 Mar 1944 (fr), <italic>M. Kuhlmann s.n.</italic> (<abbrev xmlns:xlink="http://www.w3.org/1999/xlink" xlink:title="São Paulo" id="ABBRID0E5VAE" xlink:type="simple">SP</abbrev>); Salesópolis, Boracéia, 22 Nov 1957 (fl), <italic>M. Kuhlmann 4308</italic> (<abbrev xmlns:xlink="http://www.w3.org/1999/xlink" xlink:title="São Paulo" id="ABBRID0EEWAE" xlink:type="simple">SP</abbrev>); Estação Biológica do Alto da Serra de Paranapiacaba, 27 Nov 1980 (fl), <italic>E.A. Lopes et al. 92</italic> (<abbrev xmlns:xlink="http://www.w3.org/1999/xlink" xlink:title="São Paulo" id="ABBRID0EKWAE" xlink:type="simple">SP</abbrev>); Cunha, Parque Estadual da Serra do Mar, trilha do Rio Bonito, 16 Nov 2006 (fl, fr), <italic>E.J. Lucas et al. 369</italic> (BHCB); Santo André, A. da Serra, Est. Biológica, 19 Oct 1918 (fl), <italic>A. Pedroso 13</italic> (<abbrev xmlns:xlink="http://www.w3.org/1999/xlink" xlink:title="São Paulo" id="ABBRID0ESWAE" xlink:type="simple">SP</abbrev>); Salesópolis, Estação Biológica de Boracéia, 20 Oct 2001 (fl, fr), <italic>J.R. Pirani et al. 4906</italic> (<abbrev xmlns:xlink="http://www.w3.org/1999/xlink" xlink:title="São Paulo" id="ABBRID0EYWAE" xlink:type="simple">SP</abbrev>); Distrito de Paranapiacaba, Estrada para a parte alta do distrito, em frente à guarita da Estação Biológica do Instituto de Botânica, 12 Oct 2009 (fl, fr), <italic>I.M.C. Rodrigues et al. 71</italic> (BHCB); Caminho da Bela Vista, Parque Ecológico Municipal das Nascentes de Paranapiacaba, 13 Oct 2009 (fl, fr), <italic>I.M.C. Rodrigues et al. 75</italic> (BHCB); Caminho da Bela Vista, 13 Oct 2009 (fl, fr), <italic>I.M.C. Rodrigues et al. 76</italic> (BHCB); Caminho da Bela Vista, Parque Ecológico Municipal das Nascentes de Paranapiacaba, 13 Oct 2009 (fl), <italic>I.M.C. Rodrigues et al. 77</italic> (BHCB); Caminho da Bela Vista, Parque Ecológico Municipal das Nascentes de Paranapiacaba, 13 Oct 2009 (fl, fr), <italic>I.M.C. Rodrigues et al. 80</italic> (BHCB); Caminho da Bela Vista, Parque Ecológico Municipal das Nascentes de Paranapiacaba, 13 Oct 2009 (fl, fr), <italic>I.M.C. Rodrigues et al. 81</italic> (BHCB); Caminho da Bela Vista, Parque Ecológico Municipal das Nascentes de Paranapiacaba; 13 Oct 2009 (fl, fr), <italic>I.M.C. Rodrigues et al. 82</italic> (BHCB); Caminho da Bela Vista, Parque Ecológico Municipal das Nascentes de Paranapiacaba; 13 Oct 2009 (fl, fr), <italic>I.M.C. Rodrigues et al. 83</italic> (BHCB); Santo André, Distrito de Paranapiacaba, em frente à guarita da Reserva Biológica do Instituto de Botânica de São Paulo, 23 Jan 2014 (fl, fr), <italic>I.M.C. Rodrigues et al. 625</italic> (BHCB); Cananéia, Ilha do Cardoso, Reserva Biológica, Margem do Rio Perequê, 14 Sep 1983 (fl), <italic>S. Romaniuc Neto 97</italic> (<abbrev xmlns:xlink="http://www.w3.org/1999/xlink" xlink:title="São Paulo" id="ABBRID0EQXAE" xlink:type="simple">SP</abbrev>); Paranapiacaba, 3 Oct 1998 (fl), <italic>L.C.Q.M.P. Sampaio &amp; D. Vedovello 119</italic> (BHCB); Santo André, Alto da Serra, Dec 1917 (fl), <italic>E. Schwebel 132</italic> (<abbrev xmlns:xlink="http://www.w3.org/1999/xlink" xlink:title="São Paulo" id="ABBRID0EYXAE" xlink:type="simple">SP</abbrev>); Mogi das Cruzes, Sítio do Mauro Peixoto, 24 Oct 2007 (fl, fr), <italic>J.R. Stehmann et al. 4800</italic> (BHCB); Biritiba Mirim, Estação Biológica de Boracéia, 24 Oct 2007 (fl), <italic>J.R. Stehmann et al. 4818</italic> (BHCB); Biritiba Mirim, Estação Biológica de Boracéia, 24 Oct 2007 (fl, fr), <italic>J.R. Stehmann et al. 4819</italic> (BHCB); Biritiba Mirim, Estação Biológica de Boracéia, 24 Oct 2007 (fl, fr), <italic>J.R. Stehmann et al. 4820</italic> (BHCB); Biritiba Mirim, Estação Biológica de Boracéia, 24 Oct 2007 (fl, fr), <italic>J.R. Stehmann et al. 4823</italic> (BHCB); Biritiba Mirim, Estação Biológica de Boracéia, 24 Oct 2007 (fl), <italic>J.R. Stehmann et al. 4824</italic> (BHCB); Biritiba Mirim, Estação Biológica de Boracéia, 24 Oct 2007 (fl), <italic>J.R. Stehmann et al. 4825</italic> (BHCB); Biritiba Mirim, Estação Biológica de Boracéia, Estrada para Salesópolis, 24 Oct 2007 (fl, fr), <italic>J.R. Stehmann et al. 4839</italic> (BHCB); Cunha, Parque Estadual da Serra do Mar, 24 Oct 2007 (fl), <italic>J.R. Stehmann et al. 4846</italic> (BHCB); Cunha, Parque Estadual da Serra do Mar, 24 Oct 2007 (fl), <italic>J.R. Stehmann et al. 4848</italic> (BHCB); Santo André, Estrada Paranapiacaba – Taquarussú, 14 Oct 2009 (fl, fr), <italic>V.A. Thode et al. 251</italic> (BHCB); Santo André, Estrada Paranapiacaba – Taquarussú, 14 Oct 2009 (fl, fr), <italic>V.A. Thode et al. 253</italic> (BHCB); Santo André, Estrada Paranapiacaba – Taquarussú; 14 Oct 2009 (fl, fr), <italic>V.A. Thode et al. 254</italic> (BHCB).</p></tp:treatment-sec><ref-list><ref id="B6"><mixed-citation xmlns:xlink="http://www.w3.org/1999/xlink" xlink:type="simple"><person-group><name name-style="western"><surname>Marcolin</surname><given-names>N</given-names></name></person-group> (<year>2009</year>) <article-title>No topo da Serra.</article-title><source>Revista Pesquisa FAPESP</source><volume>166</volume>: <fpage>8</fpage>–<lpage>9</lpage>. [accessed 10.05.2017]</mixed-citation></ref><ref id="B5"><mixed-citation xmlns:xlink="http://www.w3.org/1999/xlink" xlink:type="simple"><institution xlink:type="simple">IUCN</institution> (<year>2019</year>) Guidelines for Using the IUCN Red List Categories and Criteria. Version 14. Prepared by the Standards and Petitions Committee. [accessed 20.01.2020]</mixed-citation></ref><ref id="B9"><mixed-citation xmlns:xlink="http://www.w3.org/1999/xlink" xlink:type="simple"><person-group><name name-style="western"><surname>Rodrigues</surname><given-names>IMC</given-names></name><name name-style="western"><surname>Knapp</surname><given-names>S</given-names></name><name name-style="western"><surname>Stehmann</surname><given-names>JR</given-names></name></person-group> (<year>2019</year>) <article-title>The nomenclatural re-establishment of <italic><tp:taxon-name><tp:taxon-name-part taxon-name-part-type="genus">Athenaea</tp:taxon-name-part></tp:taxon-name></italic> Sendtn. (<tp:taxon-name><tp:taxon-name-part taxon-name-part-type="family">Solanaceae</tp:taxon-name-part></tp:taxon-name>) with a nomenclatural synopsis of the genus.</article-title><source>Taxon</source><volume>68</volume>(<issue>4</issue>): <fpage>839</fpage>–<lpage>846</lpage>. <ext-link xlink:type="simple" ext-link-type="doi" xlink:href="10.1002/tax.12089">https://doi.org/10.1002/tax.12089</ext-link></mixed-citation></ref><ref id="B3"><mixed-citation xmlns:xlink="http://www.w3.org/1999/xlink" xlink:type="simple"><person-group><name name-style="western"><surname>Hunziker</surname><given-names>AT</given-names></name><name name-style="western"><surname>Barboza</surname><given-names>GE</given-names></name></person-group> (<year>1990</year>) Estudios sobre <tp:taxon-name><tp:taxon-name-part taxon-name-part-type="family">Solanaceae</tp:taxon-name-part></tp:taxon-name> XXX. Revisión de <italic><tp:taxon-name><tp:taxon-name-part taxon-name-part-type="genus">Aureliana</tp:taxon-name-part></tp:taxon-name></italic>. Darwiniana 30: 95–113.</mixed-citation></ref><ref id="B11"><mixed-citation xmlns:xlink="http://www.w3.org/1999/xlink" xlink:type="simple"><person-group><name name-style="western"><surname>Zamberlan</surname><given-names>PM</given-names></name><name name-style="western"><surname>Rodrigues</surname><given-names>IMC</given-names></name><name name-style="western"><surname>Mäder</surname><given-names>G</given-names></name><name name-style="western"><surname>Castro</surname><given-names>L</given-names></name><name name-style="western"><surname>Stehmann</surname><given-names>JR</given-names></name><name name-style="western"><surname>Bonatto</surname><given-names>SL</given-names></name><name name-style="western"><surname>Freitas</surname><given-names>LB</given-names></name></person-group> (<year>2015</year>) <article-title>Re-evaluation of the generic status of <italic><tp:taxon-name><tp:taxon-name-part taxon-name-part-type="genus">Athenaea</tp:taxon-name-part></tp:taxon-name></italic> and <italic><tp:taxon-name><tp:taxon-name-part taxon-name-part-type="genus">Aureliana</tp:taxon-name-part></tp:taxon-name></italic> (<tp:taxon-name>Withaninae</tp:taxon-name>, <tp:taxon-name><tp:taxon-name-part taxon-name-part-type="family">Solanaceae</tp:taxon-name-part></tp:taxon-name>) based on molecular phylogeny and morphology of the calyx.</article-title><source>Botanical Journal of the Linnean Society</source><volume>177</volume>(<issue>3</issue>): <fpage>322</fpage>–<lpage>334</lpage>. <ext-link xlink:type="simple" ext-link-type="doi" xlink:href="10.1111/boj.12246">https://doi.org/10.1111/boj.12246</ext-link></mixed-citation></ref></ref-list></tp:taxon-treatment>
