# Supplementary material for: Two new species of Athenaea Sendtn. (Solanaceae) from the Atlantic forests of south-eastern Brazil
Source: PhytoKeys. 2021 May 18;178:1–15. doi: 10.3897/phytokeys.178.64609 (PMC8149380; doi:10.3897/phytokeys.178.64609)
Supplement: XML Treatment for Athenaea hunzikeriana [file phytokeys.178.64609-treatment2.xml]

<!DOCTYPE tp:taxon-treatment
  PUBLIC "-//TaxonX//DTD Taxonomic Treatment Publishing DTD v0 20100105//EN" "tax-treatment-NSO.dtd">
<tp:taxon-treatment xmlns:tp="http://www.plazi.org/taxpub"><tp:treatment-meta><kwd-group><label>Taxon classification</label><kwd><named-content xmlns:xlink="http://www.w3.org/1999/xlink" content-type="kingdom">Plantae</named-content></kwd><kwd><named-content xmlns:xlink="http://www.w3.org/1999/xlink" content-type="order">Solanales</named-content></kwd><kwd><named-content xmlns:xlink="http://www.w3.org/1999/xlink" content-type="family">Solanaceae</named-content></kwd></kwd-group><mixed-citation publication-type="journal"><person-group><name><surname>Rodrigues</surname><given-names>Izabella Martins da Costa</given-names></name><name><surname>Knapp</surname><given-names>Sandra</given-names></name><name><surname>Stehmann</surname><given-names>João Renato</given-names></name></person-group><article-title>Two new species of <italic><tp:taxon-name><tp:taxon-name-part taxon-name-part-type="genus" reg="Athenaea">Athenaea</tp:taxon-name-part></tp:taxon-name></italic> Sendtn. (<tp:taxon-name><tp:taxon-name-part taxon-name-part-type="family">Solanaceae</tp:taxon-name-part></tp:taxon-name>) from the Atlantic forests of south-eastern Brazil</article-title><source>PhytoKeys</source><day>18</day><month>5</month><year>2021</year><volume>178</volume><fpage>1</fpage><lpage>15</lpage><pub-id pub-id-type="doi">10.3897/phytokeys.178.64609</pub-id></mixed-citation></tp:treatment-meta><tp:nomenclature><tp:taxon-name><object-id xmlns:xlink="http://www.w3.org/1999/xlink" content-type="arpha" xlink:type="simple">C131E62F-3EE5-5B11-ACB8-9E106C35B21A</object-id>
            <tp:taxon-name-part taxon-name-part-type="genus" reg="Athenaea">Athenaea</tp:taxon-name-part>
            <tp:taxon-name-part taxon-name-part-type="species" reg="hunzikeriana">hunzikeriana</tp:taxon-name-part>
            <object-id xmlns:xlink="http://www.w3.org/1999/xlink" content-type="ipni" xlink:type="simple">urn:lsid:ipni.org:names:77217159-1</object-id>
          </tp:taxon-name><tp:taxon-authority>I.M.C. Rodrigues &amp; Stehmann</tp:taxon-authority><tp:taxon-status xmlns:xlink="http://www.w3.org/1999/xlink" xlink:type="simple">sp. nov.</tp:taxon-status><xref ref-type="fig" rid="F3">Figs 3</xref><xref ref-type="fig" rid="F4">, 4</xref><xref ref-type="fig" rid="F5">, 5</xref></tp:nomenclature><tp:treatment-sec sec-type="diagnosis" id="SECID0EL1AE"><title>Diagnosis.</title><p>Similar to <italic><tp:taxon-name><tp:taxon-name-part taxon-name-part-type="genus" reg="Athenaea">A.</tp:taxon-name-part> <tp:taxon-name-part taxon-name-part-type="species" reg="pogogena">pogogena</tp:taxon-name-part></tp:taxon-name></italic>, but differing in the campanulate rather than inflated calyx and a subglobose (versus ovoid) fruit that is purplish-red when mature and pubescent with eglandular trichomes (versus green to yellow fruits with glandular trichomes).</p></tp:treatment-sec><tp:treatment-sec sec-type="material" id="SECID0E31AE"><title>Type.</title><p><bold>Brazil Minas Gerais</bold>: Santa Maria do Salto, Fazenda Duas Barras, <named-content xmlns:xlink="http://www.w3.org/1999/xlink" content-type="dwc:verbatimCoordinates" xlink:type="simple"><named-content content-type="geo-json" specific-use="{&#34;type&#34;:&#34;Point&#34;,&#34;coordinates&#34;:[-40.047500,-16.412500]}" id="NCID0EH2AE" xlink:type="simple">16°24'45"S, 40°02'51"W</named-content></named-content>, 817 m elev., 1 Nov 2013 (fl,fr), <italic>J.R. Stehmann, L.L. Giacomin, S. Knapp &amp; L. Bohs 6328</italic> (holotype: BHCB [acc. # 182684; duplicates to be distributed to BM, RB).</p><fig id="F4" position="float" orientation="portrait"><object-id xmlns:xlink="http://www.w3.org/1999/xlink" content-type="doi" xlink:type="simple">10.3897/phytokeys.178.64609.figure4</object-id><object-id xmlns:xlink="http://www.w3.org/1999/xlink" content-type="arpha" xlink:type="simple">9818F857-3D3F-5C35-84DF-09C6F2A6F439</object-id><label>Figure 4.</label><caption><p><italic><tp:taxon-name><tp:taxon-name-part taxon-name-part-type="genus" reg="Athenaea">Athenaea</tp:taxon-name-part> <tp:taxon-name-part taxon-name-part-type="species" reg="hunzikeriana">hunzikeriana</tp:taxon-name-part></tp:taxon-name></italic> I.M.C. Rodrigues &amp; Stehmann <bold>a</bold> fruit <bold>b</bold> stem showing reduced peduncle <bold>c</bold> branch with buds, flowers and fruits; illustrated from <italic>J.A. Lombardi et al. 5447</italic> (BHCB) <bold>d</bold> flower <bold>e</bold> branch with buds and flowers; illustrated from <italic>J.R. Stehmann et al. 6328</italic> (BHCB). Illustration by I.M.C. Rodrigues. Scale bars 1 cm.</p></caption><graphic xmlns:xlink="http://www.w3.org/1999/xlink" xlink:href="phytokeys-178-001-g004.jpg" position="float" orientation="portrait" xlink:type="simple" id="oo_542753.jpg"><uri content-type="original_file" xlink:type="simple">https://binary.pensoft.net/fig/542753</uri></graphic></fig></tp:treatment-sec><tp:treatment-sec sec-type="description" id="SECID0EU3AE"><title>Description.</title><p>Shrubs to small trees, up to 3 m tall; branching virgate and distally dichotomous. Stems rounded in cross-section, dark brown, tomentose with yellowish-brown, simple uniseriate trichomes, up to 2 mm long. Sympodial units difoliate, the leaves geminate, members of a pair markedly unequal. Leaves simple, alternate, elliptic to elliptic lanceolate, subcoriaceous, discolorous; blades of major leaves elliptic lanceolate, 8.7–16.4 cm long, 2.8–5 cm, 2.3–4.5 times longer than wide, the minor leaves elliptic to obelliptic 2.7–6.8 cm long, 1.3–3.2 cm wide, ca. 2.5 times longer than wide; abaxial and adaxial surfaces densely pubescent with 8–15-celled eglandular trichomes 0.5–2 mm long and scarce 1-celled glandular trichomes with usually 3-celled multicellular head; venation camptodromous and prominent abaxially, with 3–6 pairs of principal veins; base decurrent, the leaves appearing sessile or sub-sessile; margins entire and slightly revolute; apex acute to somewhat acuminate; petioles 0–0.8 cm long, densely pubescent with trichomes like those of the leaves. Inflorescences axillary, with 10–15 flowers along a distinct axis; rhachis 1.5–3.4 mm long; pedicels 0.6–2 cm long, erect to spreading, densely pubescent with simple uniseriate trichomes. Flower buds ovoid, white, densely glandular-pubescent. Flowers 5-merous, heteromorphic with long- and short-styled forms. Calyx 3.5–4.5 mm long, green, campanulate, densely pubescent, the tube ca. 2 mm long, the lobes 1.6–2.7 mm long, 0.8–1.4 mm wide, triangular, densely pubescent with 5–8-celled eglandular trichomes and longer 5–10-celled glandular trichomes with multicellular heads abaxially, sparsely pubescent with 4–8-celled glandular trichomes with multicellular heads adaxially, the lobe apices acute. Corolla 4.1–7.3 mm long, stellate, white with green and purple spots adaxially near the base, the tube 1.1–1.6 mm long, the lobes 3.4–5.6 mm long, 1.3–2.7 mm wide, lanceolate, covered with eglandular trichomes (3–4-celled) abaxially at the apex and 4–6-celled glandular trichomes with multicellular heads abaxially over the entire surface, adaxially with 3–5-celled glandular trichomes with unicellular heads. Stamens 5, equal, glabrous; filaments ca. 0.8 mm long, the stapet (basal extension of the filaments) ca. 0.6 mm long; anthers 1.4–1.9 mm long, 0.8–1 mm wide, oblong, yellowish-cream, slightly cordate at the base. Ovary ca. 0.6 mm long, subglobose, yellowish-cream, densely pubescent with glandular trichomes, surrounded by a yellowish-green nectary; styles heteromorphic, greenish-white, long styles 2.8–3 mm long, short styles ca. 2.2 mm long; stigma dilated, capitate, yellowish-white. Fruit a subglobose berry, ca. 12.6 mm long, 13.7 mm in diameter, green when immature, wine-red to purplish-red at maturity, the pericarp densely pubescent with simple, uniseriate 4–8-celled eglandular trichomes; fruiting calyx not accrescent, up to 1.8 times longer than in flower; fruiting pedicels 1.5–2 cm long, erect, enlarged at the apex, densely glandular-pubescent. Seeds ca. 6 per berry, 5.5–5.7 mm long, 3.8–4.0 mm wide, flattened-reniform, yellowish-brown, the testa minutely reticulate, foveolate, the embryo curved. Chromosome number: not known.</p></tp:treatment-sec><tp:treatment-sec sec-type="etymology" id="SECID0EZ3AE"><title>Etymology.</title><p>The specific epithet honours Ing. Armando Teodoro Hunziker (1919–2001), who dedicated his life to the study of the family <tp:taxon-name><tp:taxon-name-part taxon-name-part-type="family">Solanaceae</tp:taxon-name-part></tp:taxon-name> in the Neotropics and whose mentorship formed a whole generation of <tp:taxon-name><tp:taxon-name-part taxon-name-part-type="family">Solanaceae</tp:taxon-name-part></tp:taxon-name> workers.</p></tp:treatment-sec><tp:treatment-sec sec-type="phenology" id="SECID0EJ4AE"><title>Phenology.</title><p><italic><tp:taxon-name><tp:taxon-name-part taxon-name-part-type="genus" reg="Athenaea">Athenaea</tp:taxon-name-part> <tp:taxon-name-part taxon-name-part-type="species" reg="hunzikeriana">hunzikeriana</tp:taxon-name-part></tp:taxon-name></italic> flowers and fruits from August to November.</p></tp:treatment-sec><tp:treatment-sec sec-type="distribution" id="SECID0E14AE"><title>Distribution and habitat.</title><p><italic><tp:taxon-name><tp:taxon-name-part taxon-name-part-type="genus" reg="Athenaea">Athenaea</tp:taxon-name-part> <tp:taxon-name-part taxon-name-part-type="species" reg="hunzikeriana">hunzikeriana</tp:taxon-name-part></tp:taxon-name></italic> is endemic to Brazil and only known from the type locality, in north-eastern Minas Gerais State and in adjacent Bahia State. <italic><tp:taxon-name><tp:taxon-name-part taxon-name-part-type="genus" reg="Athenaea">Athenaea</tp:taxon-name-part> <tp:taxon-name-part taxon-name-part-type="species" reg="hunzikeriana">hunzikeriana</tp:taxon-name-part></tp:taxon-name></italic> grows in the understorey of well-preserved remnants of wet Atlantic forests (Floresta Ombrófila Densa, Mata Atlântica; <xref ref-type="bibr" rid="B4">IBGE 2012</xref>), from 700 to 1000 m elevation.</p></tp:treatment-sec><tp:treatment-sec sec-type="Preliminary conservation assessment" id="SECID0EW5AE"><title>Preliminary conservation assessment</title><p><bold>(<xref ref-type="bibr" rid="B5">IUCN 2019</xref>).</bold> Data Deficient (<abbrev xmlns:xlink="http://www.w3.org/1999/xlink" xlink:title="Data Deficient" id="ABBRID0ED6AE" xlink:type="simple">DD</abbrev>). Just two populations of <italic><tp:taxon-name><tp:taxon-name-part taxon-name-part-type="genus" reg="Athenaea">A.</tp:taxon-name-part> <tp:taxon-name-part taxon-name-part-type="species" reg="hunzikeriana">hunzikeriana</tp:taxon-name-part></tp:taxon-name></italic> are known, one growing in a private reserve (RPPN Fazenda Duas Barras), in the Municipality of Santa Maria do Salto, Minas Gerais and another in Fazenda Farofa in the Municipality of Boa Nova, Bahia. Although the locality in Bahia is well-protected, the extremely restricted range indicates the species is of some conservation concern.</p></tp:treatment-sec><tp:treatment-sec sec-type="discussion" id="SECID0ES6AE"><title>Discussion.</title><p><italic><tp:taxon-name><tp:taxon-name-part taxon-name-part-type="genus" reg="Athenaea">Athenaea</tp:taxon-name-part> <tp:taxon-name-part taxon-name-part-type="species" reg="hunzikeriana">hunzikeriana</tp:taxon-name-part></tp:taxon-name></italic> is easily recognised by its purple, eglandular-pubescent mature fruits on erect or spreading pedicels, its large seeds and the distinctive inflorescences with a short but persistent axis. Other species of <italic><tp:taxon-name><tp:taxon-name-part taxon-name-part-type="genus" reg="Athenaea">Athenaea</tp:taxon-name-part></tp:taxon-name></italic> have axillary fascicles, with no rhachis along which pedicel scars can be observed. This species is morphologically similar to and sympatric with <italic><tp:taxon-name><tp:taxon-name-part taxon-name-part-type="genus" reg="Athenaea">A.</tp:taxon-name-part> <tp:taxon-name-part taxon-name-part-type="species" reg="pogogena">pogogena</tp:taxon-name-part></tp:taxon-name></italic>, with which it shares almost all flower characteristics, but can be distinguished by its subglobose (versus conic or ovoid) berry and leaf pubescence of mostly eglandular trichomes with sparse minute glandular trichomes, rather than densely glandular pubescent leaves. <italic><tp:taxon-name><tp:taxon-name-part taxon-name-part-type="genus" reg="Athenaea">Athenaea</tp:taxon-name-part> <tp:taxon-name-part taxon-name-part-type="species" reg="hunzikeriana">hunzikeriana</tp:taxon-name-part></tp:taxon-name></italic> is also vegetatively similar to <italic><tp:taxon-name><tp:taxon-name-part taxon-name-part-type="genus" reg="Athenaea">A.</tp:taxon-name-part> <tp:taxon-name-part taxon-name-part-type="species" reg="anonacea">anonacea</tp:taxon-name-part></tp:taxon-name></italic> Sendtn. and <italic><tp:taxon-name><tp:taxon-name-part taxon-name-part-type="genus" reg="Athenaea">A.</tp:taxon-name-part> <tp:taxon-name-part taxon-name-part-type="species" reg="martiana">martiana</tp:taxon-name-part></tp:taxon-name></italic> Sendtn. in having pubescent leaves but is differentiated from both those species by its pubescent fruit and non-accrescent fruiting calyx. It is also sympatric with <italic><tp:taxon-name><tp:taxon-name-part taxon-name-part-type="genus" reg="Athenaea">A.</tp:taxon-name-part> <tp:taxon-name-part taxon-name-part-type="species" reg="fasciculata">fasciculata</tp:taxon-name-part></tp:taxon-name></italic> but differs from that species in its conspicuous pubescence (<italic><tp:taxon-name><tp:taxon-name-part taxon-name-part-type="genus" reg="Athenaea">A.</tp:taxon-name-part> <tp:taxon-name-part taxon-name-part-type="species" reg="fasciculata">fasciculata</tp:taxon-name-part></tp:taxon-name></italic> is glabrous, see discussion of <italic><tp:taxon-name><tp:taxon-name-part taxon-name-part-type="genus" reg="Athenaea">A.</tp:taxon-name-part> <tp:taxon-name-part taxon-name-part-type="species" reg="altoserranae">altoserranae</tp:taxon-name-part></tp:taxon-name></italic> above).</p><fig id="F5" position="float" orientation="portrait"><object-id xmlns:xlink="http://www.w3.org/1999/xlink" content-type="doi" xlink:type="simple">10.3897/phytokeys.178.64609.figure5</object-id><object-id xmlns:xlink="http://www.w3.org/1999/xlink" content-type="arpha" xlink:type="simple">C55C4110-722F-5668-92E5-28C61F7B50E8</object-id><label>Figure 5.</label><caption><p><italic><tp:taxon-name><tp:taxon-name-part taxon-name-part-type="genus" reg="Athenaea">Athenaea</tp:taxon-name-part> <tp:taxon-name-part taxon-name-part-type="species" reg="hunzikeriana">hunzikeriana</tp:taxon-name-part></tp:taxon-name></italic> I.M.C. Rodrigues &amp; Stehmann in the field <bold>a–c</bold><italic>J.R. Stehmann et al. 6328</italic><bold>d</bold><italic>J.A. Lombardi et al. 5447</italic> – All photographs by J.R. Stehmann.</p></caption><graphic xmlns:xlink="http://www.w3.org/1999/xlink" xlink:href="phytokeys-178-001-g005.jpg" position="float" orientation="portrait" xlink:type="simple" id="oo_542754.jpg"><uri content-type="original_file" xlink:type="simple">https://binary.pensoft.net/fig/542754</uri></graphic></fig></tp:treatment-sec><tp:treatment-sec sec-type="material" id="SECID0EYDAG"><title>Additional specimens examined.</title><p><bold>Brazil. Bahia</bold>: Boa Nova, Faz. Farofa (Dr. Mauro), estrada entre Boa Nova e Dário Meira, 24 Oct 2007 (fr), <italic>F.M. Ferreira 1641</italic> (CEPEC). <bold>Minas Gerais</bold>: Santa Maria do Salto, Fazenda Duas Barras, 23 Aug 2003 (fl, fr), <italic>J.A. Lombardi, J.R. Stehmann, R.C. Mota &amp; L.G. Temponi 5447</italic> (BHCB).</p><sec sec-type="Dichotomous key to the species of Athenaea" id="SECID0EGEAG"><title>Dichotomous key to the species of <italic><tp:taxon-name><tp:taxon-name-part taxon-name-part-type="genus" reg="Athenaea">Athenaea</tp:taxon-name-part></tp:taxon-name></italic></title><p>All of the species in this key occur in Brazil, their distribution can be found in <xref ref-type="bibr" rid="B9">Rodrigues et al. (2019)</xref>; <italic><tp:taxon-name><tp:taxon-name-part taxon-name-part-type="genus" reg="Athenaea">A.</tp:taxon-name-part> <tp:taxon-name-part taxon-name-part-type="species" reg="fasciculata">fasciculata</tp:taxon-name-part></tp:taxon-name></italic> is the only species that occurs outside of Brazil.</p><table-wrap content-type="key" position="anchor" orientation="portrait"><table id="TID0EBDAE" rules="all"><tbody><tr><td rowspan="1" colspan="1">1</td><td rowspan="1" colspan="1">Leaves glabrous or with eglandular trichomes only</td><td rowspan="1" colspan="1">
                      <bold>2</bold>
                    </td></tr><tr><td rowspan="1" colspan="1">–</td><td rowspan="1" colspan="1">Leaves with glandular and eglandular trichomes</td><td rowspan="1" colspan="1">
                      <bold>10</bold>
                    </td></tr><tr><td rowspan="1" colspan="1">2</td><td rowspan="1" colspan="1">Leaves geminate, anisophyllous, usually sessile, with both surfaces hispid; fruiting calyx accrescent, the tip extending beyond the fruit length</td><td rowspan="1" colspan="1">
                      <bold><italic><tp:taxon-name><tp:taxon-name-part taxon-name-part-type="genus" reg="Athenaea">Athenaea</tp:taxon-name-part> <tp:taxon-name-part taxon-name-part-type="species" reg="martiana">martiana</tp:taxon-name-part></tp:taxon-name></italic> Sendtn.</bold>
                    </td></tr><tr><td rowspan="1" colspan="1">–</td><td rowspan="1" colspan="1">Leaves solitary or geminate, not anisophyllous, subssessile or petiolate, glabrous to variously pubescent on both surfaces; fruiting calyx not or sometimes only partially accrescent, with the tip reaching up to 1/3 of fruit length</td><td rowspan="1" colspan="1">
                      <bold>3</bold>
                    </td></tr><tr><td rowspan="1" colspan="1">3</td><td rowspan="1" colspan="1">Stems, leaves, pedicels and calyx glabrous; leaves in clusters at branch tips</td><td rowspan="1" colspan="1">
                      <bold>4</bold>
                    </td></tr><tr><td rowspan="1" colspan="1">–</td><td rowspan="1" colspan="1">Stems, leaves, pedicels and calyx variously pubescent; leaves evenly spaced along branches, not clustered at branch tips</td><td rowspan="1" colspan="1">
                      <bold>5</bold>
                    </td></tr><tr><td rowspan="1" colspan="1">4</td><td rowspan="1" colspan="1">Leaves solitary, obovate-lanceolate; calyx more than 4 mm long; corolla thick and fleshy, with purple spots; fruits yellowish-green when mature</td><td rowspan="1" colspan="1">
                      <bold><italic><tp:taxon-name><tp:taxon-name-part taxon-name-part-type="genus" reg="Athenaea">Athenaea</tp:taxon-name-part> <tp:taxon-name-part taxon-name-part-type="species" reg="sellowiana">sellowiana</tp:taxon-name-part></tp:taxon-name></italic> (Sendtn.) I.M.C. Rodrigues &amp; Stehmann</bold>
                    </td></tr><tr><td rowspan="1" colspan="1">–</td><td rowspan="1" colspan="1">Leaves geminate, rarely solitary, elliptic to lanceolate; calyx less than 3.5 mm long; corolla not fleshy, with brownish spots; fruits dark brown when mature</td><td rowspan="1" colspan="1">
                      <bold><italic><tp:taxon-name><tp:taxon-name-part taxon-name-part-type="genus" reg="Athenaea">A.</tp:taxon-name-part> <tp:taxon-name-part taxon-name-part-type="species" reg="altoserranae">altoserranae</tp:taxon-name-part></tp:taxon-name></italic> I.M.C. Rodrigues &amp; Stehmann</bold>
                    </td></tr><tr><td rowspan="1" colspan="1">5</td><td rowspan="1" colspan="1">Leaves variously pubescent on both surfaces; calyx lobes triangular and of equal size and shape; fruits globose or subglobose</td><td rowspan="1" colspan="1">
                      <bold>6</bold>
                    </td></tr><tr><td rowspan="1" colspan="1">–</td><td rowspan="1" colspan="1">Leaves pubescent on the adaxial surface, hirsute on the abaxial surface; calyx lobes of unequal size and variously subulate; fruits ovoid</td><td rowspan="1" colspan="1">
                      <bold><italic><tp:taxon-name><tp:taxon-name-part taxon-name-part-type="genus" reg="Athenaea">Athenaea</tp:taxon-name-part> <tp:taxon-name-part taxon-name-part-type="species" reg="wettsteiniana">wettsteiniana</tp:taxon-name-part></tp:taxon-name></italic> (Witasek) I.M.C. Rodrigues &amp; Stehmann</bold>
                    </td></tr><tr><td rowspan="1" colspan="1">6</td><td rowspan="1" colspan="1">Leaves adaxially glabrescent, abaxially sparsely pubescent to tomentose; inflorescences with up to 12 flowers; fruiting calyx lobes equally divided</td><td rowspan="1" colspan="1">
                      <bold>7</bold>
                    </td></tr><tr><td rowspan="1" colspan="1">–</td><td rowspan="1" colspan="1">Leaves with both surfaces velvety pubescent; inflorescences generally with (6-) 13 to 26 flowers; fruiting calyx lobes unequally divided</td><td rowspan="1" colspan="1">
                      <bold><italic><tp:taxon-name><tp:taxon-name-part taxon-name-part-type="genus" reg="Athenaea">Athenaea</tp:taxon-name-part> <tp:taxon-name-part taxon-name-part-type="species" reg="velutina">velutina</tp:taxon-name-part></tp:taxon-name></italic> (Sendtn.) D’Arcy</bold>
                    </td></tr><tr><td rowspan="1" colspan="1">7</td><td rowspan="1" colspan="1">Stems, abaxial leaf surfaces, pedicels and calyx tomentose; leaves ovate-elliptic, drying black; calyx tube narrowly urceolate in floral buds; calyx (tube+lobes) more than 3.5 mm long at anthesis</td><td rowspan="1" colspan="1">
                      <bold><italic><tp:taxon-name><tp:taxon-name-part taxon-name-part-type="genus" reg="Athenaea">Athenaea</tp:taxon-name-part> <tp:taxon-name-part taxon-name-part-type="species" reg="tomentosa">tomentosa</tp:taxon-name-part></tp:taxon-name></italic> (Sendtn.) I.M.C. Rodrigues &amp; Stehmann</bold>
                    </td></tr><tr><td rowspan="1" colspan="1">–</td><td rowspan="1" colspan="1">Stems, abaxial leaf surfaces, pedicels and calyx glabrescent to sparsely pubescent; leaves elliptic to lanceolate, drying pale green; calyx tube campanulate in floral buds; calyx (tube+lobes) up to 2.5 (-3) mm long at anthesis</td><td rowspan="1" colspan="1">
                      <bold>8</bold>
                    </td></tr><tr><td rowspan="1" colspan="1">8</td><td rowspan="1" colspan="1">Trichomes appressed, with broad bases and curved apices; calyx lobes with acute apices</td><td rowspan="1" colspan="1">
                      <bold><italic><tp:taxon-name><tp:taxon-name-part taxon-name-part-type="genus" reg="Athenaea">Athenaea</tp:taxon-name-part> <tp:taxon-name-part taxon-name-part-type="species" reg="brasiliana">brasiliana</tp:taxon-name-part></tp:taxon-name></italic> Hunz.</bold>
                    </td></tr><tr><td rowspan="1" colspan="1">–</td><td rowspan="1" colspan="1">Trichomes patent, straight or curly; calyx lobes with obtuse to acute apices or with short caudate projections</td><td rowspan="1" colspan="1">
                      <bold>9</bold>
                    </td></tr><tr><td rowspan="1" colspan="1">9</td><td rowspan="1" colspan="1">Leaves narrowly lanceolate (length/width ratio &gt; 4.8); corolla pubescent abaxially; seeds ca. 10 per fruit</td><td rowspan="1" colspan="1">
                      <bold><italic><tp:taxon-name><tp:taxon-name-part taxon-name-part-type="genus" reg="Athenaea">Athenaea</tp:taxon-name-part> <tp:taxon-name-part taxon-name-part-type="species" reg="angustifolia">angustifolia</tp:taxon-name-part></tp:taxon-name></italic> (Alm.-Lafetá) I.M.C. Rodrigues &amp; Stehmann</bold>
                    </td></tr><tr><td rowspan="1" colspan="1">–</td><td rowspan="1" colspan="1">Leaves elliptic, ovate to lanceolate (length/width ratio &lt; 4.5); corolla glabrescent or glabrous abaxially; seeds more than 31 per fruit</td><td rowspan="1" colspan="1">
                      <bold><italic><tp:taxon-name><tp:taxon-name-part taxon-name-part-type="genus" reg="Athenaea">Athenaea</tp:taxon-name-part> <tp:taxon-name-part taxon-name-part-type="species" reg="fasciculata">fasciculata</tp:taxon-name-part></tp:taxon-name></italic> (Vell.) I.M.C. Rodrigues &amp; Stehmann</bold>
                    </td></tr><tr><td rowspan="1" colspan="1">10</td><td rowspan="1" colspan="1">Leaves sessile or subssessile; leaf apices acute; leaf bases decurrent; fruiting calyx not accrescent</td><td rowspan="1" colspan="1">
                      <bold>11</bold>
                    </td></tr><tr><td rowspan="1" colspan="1">–</td><td rowspan="1" colspan="1">Leaves long-petiolate, the petioles up to 9 cm long; leaf apices cuspidate, leaf bases attenuate; fruiting calyx accrescent</td><td rowspan="1" colspan="1">
                      <bold>12</bold>
                    </td></tr><tr><td rowspan="1" colspan="1">11</td><td rowspan="1" colspan="1">Stems dichotomously branching throughout, sometimes trichotomously branching; calyx lobes strongly unequal, with one or two longer than the others; fruits ovoid, glabrous, yellowish-green when mature</td><td rowspan="1" colspan="1">
                      <bold><italic><tp:taxon-name><tp:taxon-name-part taxon-name-part-type="genus" reg="Athenaea">Athenaea</tp:taxon-name-part> <tp:taxon-name-part taxon-name-part-type="species" reg="anonacea">anonacea</tp:taxon-name-part></tp:taxon-name></italic> Sendtn.</bold>
                    </td></tr><tr><td rowspan="1" colspan="1">–</td><td rowspan="1" colspan="1">Stems dichotomously branching only distally; calyx lobes equal; fruits subglobose, pubescent, vinaceous purple when mature</td><td rowspan="1" colspan="1">
                      <bold><italic><tp:taxon-name><tp:taxon-name-part taxon-name-part-type="genus" reg="Athenaea">Athenaea</tp:taxon-name-part> <tp:taxon-name-part taxon-name-part-type="species" reg="hunzikeriana">hunzikeriana</tp:taxon-name-part></tp:taxon-name></italic> I.M.C. Rodrigues &amp; Stehmann</bold>
                    </td></tr><tr><td rowspan="1" colspan="1">12</td><td rowspan="1" colspan="1">Calyx lobes with bases auriculate in flower and fruit; pedicels sparsely pubescent</td><td rowspan="1" colspan="1">
                      <bold><italic><tp:taxon-name><tp:taxon-name-part taxon-name-part-type="genus" reg="Athenaea">Athenaea</tp:taxon-name-part> <tp:taxon-name-part taxon-name-part-type="species" reg="cuspidata">cuspidata</tp:taxon-name-part></tp:taxon-name></italic> Witasek</bold>
                    </td></tr><tr><td rowspan="1" colspan="1">–</td><td rowspan="1" colspan="1">Calyx lobes with bases not auriculate or only slightly cordate in fruit; pedicels densely pubescent</td><td rowspan="1" colspan="1">
                      <bold>13</bold>
                    </td></tr><tr><td rowspan="1" colspan="1">13</td><td rowspan="1" colspan="1">Trichomes of unequal size, arranged in two levels over the entire plant surface, translucent white; fruits glabrous; seeds more than 60 per fruit</td><td rowspan="1" colspan="1">
                      <bold><italic><tp:taxon-name><tp:taxon-name-part taxon-name-part-type="genus" reg="Athenaea">Athenaea</tp:taxon-name-part> <tp:taxon-name-part taxon-name-part-type="species" reg="picta">picta</tp:taxon-name-part></tp:taxon-name></italic> (Mart.) Sendtn.</bold>
                    </td></tr><tr><td rowspan="1" colspan="1">–</td><td rowspan="1" colspan="1">Trichomes of equal size, arranged in a single level over the entire plant surface, red-ferruginous; fruits pubescent; seeds up to 50 per fruit</td><td rowspan="1" colspan="1">
                      <bold><italic><tp:taxon-name><tp:taxon-name-part taxon-name-part-type="genus" reg="Athenaea">Athenaea</tp:taxon-name-part> <tp:taxon-name-part taxon-name-part-type="species" reg="pogogena">pogogena</tp:taxon-name-part></tp:taxon-name></italic> (Moric.) Sendtn.</bold>
                    </td></tr></tbody></table></table-wrap></sec></tp:treatment-sec><tp:treatment-sec><!--Section generated to contain objects referenced in tp:taxon-treatment.--><fig id="F3" position="float" orientation="portrait"><object-id xmlns:xlink="http://www.w3.org/1999/xlink" content-type="doi" xlink:type="simple">10.3897/phytokeys.178.64609.figure3</object-id><object-id xmlns:xlink="http://www.w3.org/1999/xlink" content-type="arpha" xlink:type="simple">45E967B9-8776-5C4F-941E-0C19BF212AB5</object-id><label>Figure 3.</label><caption><p>Distribution map for <italic><tp:taxon-name><tp:taxon-name-part taxon-name-part-type="genus" reg="Athenaea">Athenaea</tp:taxon-name-part> <tp:taxon-name-part taxon-name-part-type="species" reg="altoserranae">altoserranae</tp:taxon-name-part></tp:taxon-name></italic> I.M.C. Rodrigues &amp; Stehmann (circles) and <italic><tp:taxon-name><tp:taxon-name-part taxon-name-part-type="genus" reg="Athenaea">Athenaea</tp:taxon-name-part> <tp:taxon-name-part taxon-name-part-type="species" reg="hunzikeriana">hunzikeriana</tp:taxon-name-part></tp:taxon-name></italic> I.M.C. Rodrigues &amp; Stehmann (triangles). Bahia = <abbrev xmlns:xlink="http://www.w3.org/1999/xlink" xlink:title="Bahia" id="ABBRID0E4AAE" xlink:type="simple">BA</abbrev>; Minas Gerais = <abbrev xmlns:xlink="http://www.w3.org/1999/xlink" xlink:title="Minas Gerais" id="ABBRID0EBBAE" xlink:type="simple">MG</abbrev>; São Paulo = <abbrev xmlns:xlink="http://www.w3.org/1999/xlink" xlink:title="São Paulo" id="ABBRID0EFBAE" xlink:type="simple">SP</abbrev>.</p></caption><graphic xmlns:xlink="http://www.w3.org/1999/xlink" xlink:href="phytokeys-178-001-g003.jpg" position="float" orientation="portrait" xlink:type="simple" id="oo_542752.jpg"><uri content-type="original_file" xlink:type="simple">https://binary.pensoft.net/fig/542752</uri></graphic></fig></tp:treatment-sec><ref-list><ref id="B4"><mixed-citation xmlns:xlink="http://www.w3.org/1999/xlink" xlink:type="simple"><institution xlink:type="simple">IBGE – Instituto Brasileiro de Geografia e Estatística</institution> (<year>2012</year>) <source>Manual técnico da vegetação brasileira 2 ed.</source><publisher-name>Instituto Brasileiro de Geografia e Estatística</publisher-name>, <publisher-loc>Rio de Janeiro</publisher-loc>, <size units="page">271 pp</size>.</mixed-citation></ref><ref id="B5"><mixed-citation xmlns:xlink="http://www.w3.org/1999/xlink" xlink:type="simple"><institution xlink:type="simple">IUCN</institution> (<year>2019</year>) Guidelines for Using the IUCN Red List Categories and Criteria. Version 14. Prepared by the Standards and Petitions Committee. [accessed 20.01.2020]</mixed-citation></ref><ref id="B9"><mixed-citation xmlns:xlink="http://www.w3.org/1999/xlink" xlink:type="simple"><person-group><name name-style="western"><surname>Rodrigues</surname><given-names>IMC</given-names></name><name name-style="western"><surname>Knapp</surname><given-names>S</given-names></name><name name-style="western"><surname>Stehmann</surname><given-names>JR</given-names></name></person-group> (<year>2019</year>) <article-title>The nomenclatural re-establishment of <italic><tp:taxon-name><tp:taxon-name-part taxon-name-part-type="genus">Athenaea</tp:taxon-name-part></tp:taxon-name></italic> Sendtn. (<tp:taxon-name><tp:taxon-name-part taxon-name-part-type="family">Solanaceae</tp:taxon-name-part></tp:taxon-name>) with a nomenclatural synopsis of the genus.</article-title><source>Taxon</source><volume>68</volume>(<issue>4</issue>): <fpage>839</fpage>–<lpage>846</lpage>. <ext-link xlink:type="simple" ext-link-type="doi" xlink:href="10.1002/tax.12089">https://doi.org/10.1002/tax.12089</ext-link></mixed-citation></ref></ref-list></tp:taxon-treatment>
