# Supplementary material for: Two new species of Athenaea Sendtn. (Solanaceae) from the Atlantic forests of south-eastern Brazil
Source: PhytoKeys. 2021 May 18;178:1–15. doi: 10.3897/phytokeys.178.64609 (PMC8149380; doi:10.3897/phytokeys.178.64609)
Supplement: Supplementary material 2 — Complete specimen details for Athenaea altoserranae and Athenaea hunzikeriana [file phytokeys-178-001-s002.csv]

Herbarium	Category	Barcode	Accession #	Family	Genus	species	Author	Country	State	Municipio	Locality	Locality notes	LAT	LONG	Decimal LAT	Decimal LONG	Alt range	coll day	coll month	coll year	Collector	Number	Additional collectors	Plant and habitat data
BHCB	Herbarium sheet		BHCB145017	Solanaceae	Athenaea	altoserranae	I.M.C.Rodrigues & Stehmann	Brazil	São Paulo	Santo André	Distrito de Paranapiacaba	Caminho da Bela Vista. Parque Ecológico Municipal das Nascentes de Paranapiacaba. Floresta Ombrófila Densa, beira de estrada.	23°47'21'' S	46°18'11'' W	-23.78916667	-46.30305556	1056 m	13	Oct	2009	Rodrigues I.M.C.	80	Thode,V.; Hattori, E.K.; Giacomin, L.L. & Stehmann, J.R.	Árvore ca 5 m. Com flores e frutos imaturos. Corola branca com manchas verdes no interior das pétalas. Indivíduo 1 coletado no caminho para as 2 torres lado direito.
BHCB	Herbarium sheet		BHCB145018	Solanaceae	Athenaea	altoserranae	I.M.C.Rodrigues & Stehmann	Brazil	São Paulo	Santo André	Distrito de Paranapiacaba	Caminho da Bela Vista. Parque Ecológico Municipal das Nascentes de Paranapiacaba. Floresta Ombrófila Densa, beira de estrada.	23°47'21'' S	46°18'11'' W	-23.78916667	-46.30305556	1056 m	13	Oct	2009	Rodrigues I.M.C.	81	Thode,V.; Hattori, E.K.; Giacomin, L.L. & Stehmann, J.R.	Árvore ca 6 m. Com flores e frutos imaturos. Corola branca com manchas verdes no interior das pétalas. Indivíduo 2 coletado na encruzilhada entre as 2 torres e o mirante
BHCB	Herbarium sheet		BHCB145020	Solanaceae	Athenaea	altoserranae	I.M.C.Rodrigues & Stehmann	Brazil	São Paulo	Santo André	Distrito de Paranapiacaba	Caminho da Bela Vista. Parque Ecológico Municipal das Nascentes de Paranapiacaba. Floresta Ombrófila Densa, beira de estrada. No retorno da guarita.	23°47'12'' S	46°18'18'' W	-23.78666667	-46.305	977 m	13	Oct	2009	Rodrigues I.M.C.	83	Thode,V.; Hattori, E.K.; Giacomin, L.L. & Stehmann, J.R.	Árvore ca. 4 m.
BHCB	Herbarium sheet	BHCB026738	BHCB115963	Solanaceae	Athenaea	altoserranae	I.M.C.Rodrigues & Stehmann	Brazil	São Paulo	Biritiba Mirim	Estação Biológica de Boracéia		23°38'56'' S	45°52'49'' W	-23.64888889	-45.88027778	815 m	24	Oct	2007	Stehmann J.R.	4824	Viana, P.L. & Zamberlan, P.M.	Árvore, 5m de altura, na borda da Floresta Ombrófila Densa. Flores com corola externamente verde, internamente marrom (ou marrom esverdeado), estilete longo.
BHCB	Herbarium sheet	BHCB026729	BHCB51044	Solanaceae	Athenaea	altoserranae	I.M.C.Rodrigues & Stehmann	Brazil	São Paulo	Biritiba Mirim	Estação Biológica de Boracéia		23° 38'- 23° 39'S	45° 52'- 45° 53'W	-23.64166667	-45.875	890-950 m	29	Sep	1983	Custódio Filho, A.	1570		Arbusto 4m, flores creme, face externa verde, estames brancos, anteras cinza.
SP	Herbarium sheet	BHCB026730	SP194774	Solanaceae	Athenaea	altoserranae	I.M.C.Rodrigues & Stehmann	Brazil	São Paulo	Biritiba Mirim	Estação Biológica de Boracéia		23° 38'- 23° 39'S	45° 52'- 45° 53'W	-23.64166667	-45.875	890-950 m	29	Sep	1983	Custódio Filho, A.	1592		Arbusto 3m., flores brancas
SP	Herbarium sheet	BHCB026722	SP183465	Solanaceae	Athenaea	altoserranae	I.M.C.Rodrigues & Stehmann	Brazil	São Paulo	Biritiba Mirim	Estação Biológica de Boracéia		23° 38'- 23° 39'S	45° 52'- 45° 53'W	-23.64166667	-45.875	890-950 m	21	Oct	1983	Custódio Filho, A.	1723		Arbusto 3m., flores creme
SP	Herbarium sheet		SP194740	Solanaceae	Athenaea	altoserranae	I.M.C.Rodrigues & Stehmann	Brazil	São Paulo	Biritiba Mirim	Estação Biológica de Boracéia		23° 38'- 23° 39'S	45° 52'- 45° 53'W	-23.64166667	-45.875	890-950 m	26	Oct	1983	Custódio Filho, A.	1735		Arbusto 2m., flores face externa verde, interna branca com manchas grafite.
SP	Herbarium sheet		SP8030	Solanaceae	Athenaea	altoserranae	I.M.C.Rodrigues & Stehmann	Brazil	São Paulo	Santo André	Alto da Serra - Caixa d'água							6	Oct	1922	Hoehne, F.C.	s.n.		Arbusto da mata, flores alvas.
SPF	Herbarium sheet	SPF00114365	SPF114365	Solanaceae	Athenaea	altoserranae	I.M.C.Rodrigues & Stehmann	Brazil	São Paulo	Cunha	Parque Estadual da Serra do Mar	Mata Tropical Pluvial de Altitude em fase de regeneração. Trilha para a casa do Silvestre, capoeirão	23°13’28” e 23°16’10” S	45°02’52” e 45°05’15” W	-23.22444444	-45.04777778	1100 m	20	Mar	1996	Kirizawa, M.	3271	Rapini, A. & Costa, C.B.	Árvore, ca. 6,5m alt. Frutos esféricos, verde escuros. Folhas maiores, ca. 50cm de comprimento.
SP	Herbarium sheet	SP115052	SP51988	Solanaceae	Athenaea	altoserranae	I.M.C.Rodrigues & Stehmann	Brazil	São Paulo	Santo André	Alto da Serra	Estação Biológica						17	Mar	1944	Kuhlmann, M.	s.n.
SP	Herbarium sheet		SP232726	Solanaceae	Athenaea	altoserranae	I.M.C.Rodrigues & Stehmann	Brazil	São Paulo	Santo André	Estação Biológica do Alto da Serra de Paranapiacaba							27	Nov	1980	Lopes, E. A.	92	Pires, J.M. et alii.	Arbusto 3,0m, flores creme.
BHCB	Herbarium sheet	BHCB026741	BHCB117035	Solanaceae	Athenaea	altoserranae	I.M.C.Rodrigues & Stehmann	Brazil	São Paulo	Cunha	Parque Estadual da Serra do Mar	trilha do Rio Bonito, próximo da sede	23°14'15'' S	45°01'16'' W	-23.2375	-45.02111111	1060 m	16	Nov	2006	Lucas, E.J.	369	Mazine, F.F.; Brummitt, N. A.; Caliari, C.P.; Flores, T.B.; Jennings,L.V.S.; Souza, R.P.M.; Souza, V.C. & Lima, M.T.G.	Árvore de c. 5m de altura, corola creme com manchas roxo-escura.
SP	Herbarium sheet	SPF00149105	SP353662	Solanaceae	Athenaea	altoserranae	I.M.C.Rodrigues & Stehmann	Brazil	São Paulo	Salesópolis	Estação Biológica de Boracéia	Floresta Pluvial Tropical. Trilha atrás do Alojamento alto.	23°39'25'' S	45°53'20'' W	-23.65694444	-45.88888889		20	Oct	2001	Pirani, J. R	4906	Cordeiro, I & Bremer, K.	Arvoreta, 10m de alt., no interior da mata. Cálice verde, corola alva com base e região mediana verdes. Frutos imaturos verde-claros.
BHCB	Herbarium sheet		BHCB145008	Solanaceae	Athenaea	altoserranae	I.M.C.Rodrigues & Stehmann	Brazil	São Paulo	Santo André	Distrito de Paranapiacaba	Estrada para a parte alta do distrito, em frente à guarita da Estação Biológica do Instituto de Botânica	23°46'25'' S	46°18'45'' W	-23.77361111	-46.3125	851m	12	Oct	2009	Rodrigues I.M.C.	71	Thode,V.; Hattori, E.K.; Giacomin, L.L. & Stehmann, J.R.	Arbusto ca 2 m. Com flores e frutos imaturos. Corola branca com manchas verdes no interior das pétalas
BHCB	Herbarium sheet		BHCB145012	Solanaceae	Athenaea	altoserranae	I.M.C.Rodrigues & Stehmann	Brazil	São Paulo	Santo André	Distrito de Paranapiacaba	Caminho da Bela Vista. Parque Ecológico Municipal das Nascentes de Paranapiacaba. Floresta Ombrófila Densa, beira de estrada.	23°47'14'' S	46°18'18'' W	-23.78722222	-46.305	982 m	13	Oct	2009	Rodrigues I.M.C.	75	Thode,V.; Hattori, E.K.; Giacomin, L.L. & Stehmann, J.R.	Arvoreta ca 2 m. Com flores e frutos imaturos. Corola branca com manchas verdes no interior das pétalas
BHCB	Herbarium sheet		BHCB145013	Solanaceae	Athenaea	altoserranae	I.M.C.Rodrigues & Stehmann	Brazil	São Paulo	Santo André	Distrito de Paranapiacaba	Caminho da Bela Vista. Parque Ecológico Municipal das Nascentes de Paranapiacaba. Floresta Ombrófila Densa, beira de estrada.	23°47'14'' S	46°18'15'' W	-23.78722222	-46.30416667	1024 m	13	Oct	2009	Rodrigues I.M.C.	76	Thode,V.; Hattori, E.K.; Giacomin, L.L. & Stehmann, J.R.	Árvore ca. 4 m. Com frutos
BHCB	Herbarium sheet		BHCB145014	Solanaceae	Athenaea	altoserranae	I.M.C.Rodrigues & Stehmann	Brazil	São Paulo	Santo André	Distrito de Paranapiacaba	Caminho da Bela Vista. Parque Ecológico Municipal das Nascentes de Paranapiacaba. Floresta Ombrófila Densa, beira de estrada.	23°47'14'' S	46°18'15'' W	-23.78722222	-46.30416667	1024 m	13	Oct	2009	Rodrigues I.M.C.	77	Thode,V.; Hattori, E.K.; Giacomin, L.L. & Stehmann, J.R.	Árvore ca. 4 m.
BHCB	Herbarium sheet		BHCB145019	Solanaceae	Athenaea	altoserranae	I.M.C.Rodrigues & Stehmann	Brazil	São Paulo	Santo André	Distrito de Paranapiacaba	Caminho da Bela Vista. Parque Ecológico Municipal das Nascentes de Paranapiacaba. Floresta Ombrófila Densa, beira de estrada.	23°47'12'' S	46°18'18'' W	-23.78666667	-46.305	977 m	13	Oct	2009	Rodrigues I.M.C.	82	Thode,V.; Hattori, E.K.; Giacomin, L.L. & Stehmann, J.R.	Árvore ca. 4 m.
BHCB	Herbarium sheet	BHCB026737	BHCB175388	Solanaceae	Athenaea	altoserranae	I.M.C.Rodrigues & Stehmann	Brazil	São Paulo	Santo André	Alto da Serra	Estrada para a parte alta do distrito, em frente à guarita da Estação Biológica do Instituto de Botânica	23°46'25'' S	46°18'45'' W	-23.77361111	-46.3125	851m	23	Jan	2014	Rodrigues I.M.C.	625	Falcão, B.F.; Moreira, S.N. & Machado, T.M.	Árvore ca 5 m. Com frutos negros e botões. Mesmo indivíduo da coleta número 71.
SP	Herbarium sheet		SP197038	Solanaceae	Athenaea	altoserranae	I.M.C.Rodrigues & Stehmann	Brazil	São Paulo	Cananéia	Reserva Biológica- Ilha do Cardoso	Reserva Biológica- Margem do Rio Perequê- Póximo a barragem						14	Sep	1983	Romaniuc Neto, S.	97		Mata primária, arbusto ca. De 2,5 m. de altura. Flores branas com manchas verdes.
SP	Herbarium sheet		SP1195	Solanaceae	Athenaea	altoserranae	I.M.C.Rodrigues & Stehmann	Brazil	São Paulo	Santo André	Alto da Serra							dia	Dec	1917	Schwebel, E.	132		Nome vulgar Courama
BHCB	Herbarium sheet	BHCB026720	BHCB115939	Solanaceae	Athenaea	altoserranae	I.M.C.Rodrigues & Stehmann	Brazil	São Paulo	Mogi das Cruzes	Sítio do Mauro Peixoto		23°40'01'' S	46°08'02'' W	-23.66694444	-46.13388889	801 m	24	Oct	2007	Stehmann J.R.	4800	Viana, P.L. & Zamberlan, P.M.	Arvoreta, ca. 4 m de altura, em capoeira junto à Floresta Ombrófila Densa; flores brancas externamente verde internamente com manchas amarronzadas, com estilete longo.
BHCB	Herbarium sheet	BHCB026740	BHCB115957	Solanaceae	Athenaea	altoserranae	I.M.C.Rodrigues & Stehmann	Brazil	São Paulo	Biritiba Mirim	Estação Biológica de Boracéia		23°39'14'' S	45°53'22'' W	-23.65388889	-45.88944444	833 m	24	Oct	2007	Stehmann J.R.	4818	Viana, P.L. & Zamberlan, P.M.	Arvoreta, 3-4 m de altura, na borda da Floresta Ombrófila Densa. Flores com corola externamente verde e internamente marrom, estilete curto.
BHCB	Herbarium sheet	BHCB026734	BHCB115958	Solanaceae	Athenaea	altoserranae	I.M.C.Rodrigues & Stehmann	Brazil	São Paulo	Biritiba Mirim	Estação Biológica de Boracéia		23°39'14'' S	45°53'22'' W	-23.65388889	-45.88944444		24	Oct	2007	Stehmann J.R.	4819	Viana, P.L. & Zamberlan, P.M.	Arvoreta, 3-4 m de altura, na borda da Floresta Ombrófila Densa. Flores com corola externa e internamente verde, estilete longo.
BHCB	Herbarium sheet	BHCB026733	BHCB115959	Solanaceae	Athenaea	altoserranae	I.M.C.Rodrigues & Stehmann	Brazil	São Paulo	Biritiba Mirim	Estação Biológica de Boracéia		23°39'14'' S	45°53'22'' W	-23.65388889	-45.88944444		24	Oct	2007	Stehmann J.R.	4820	Viana, P.L. & Zamberlan, P.M.	Arvoreta, 3-4 m de altura, na borda da Floresta Ombrófila Densa. Flores com corola externamente verde e internamente marrom, estilete longo.
BHCB	Herbarium sheet	BHCB026719	BHCB115962	Solanaceae	Athenaea	altoserranae	I.M.C.Rodrigues & Stehmann	Brazil	São Paulo	Biritiba Mirim	Estação Biológica de Boracéia		23°39'15'' S	45°53'18'' W	-23.65416667	-45.88833333	837 m	24	Oct	2007	Stehmann J.R.	4823	Viana, P.L. & Zamberlan, P.M.	Arbusto, 3m de altura, na borda da Floresta Ombrófila Densa. Flores com corola externamente verde, internamente marrom, estiletes longo ou curto
BHCB	Herbarium sheet	BHCB026735	BHCB115964	Solanaceae	Athenaea	altoserranae	I.M.C.Rodrigues & Stehmann	Brazil	São Paulo	Biritiba Mirim	Estação Biológica de Boracéia		23°39'07'' S	45°52'35'' W	-23.65194444	-45.87638889	884 m	24	Oct	2007	Stehmann J.R.	4825	Viana, P.L. & Zamberlan, P.M.	Árvore, ca. 4m de altura, na borda da Floresta Ombrófila Densa; flores com corola verde interna e externamente, estilete longo.
BHCB	Herbarium sheet	BHCB026721	BHCB115972	Solanaceae	Athenaea	altoserranae	I.M.C.Rodrigues & Stehmann	Brazil	São Paulo	Biritiba Mirim	Estação Biológica de Boracéia	Estrada para Salesópolis	23°33'51'' S	46°00'54'' W	-23.56416667	-46.015	749 m	24	Oct	2007	Stehmann J.R.	4839	Viana, P.L. & Zamberlan, P.M.	Árvore, ca. 4m de altura, na borda da Floresta Ombrófila Densa; flores com corola verde externamente, marrom internamente.
BHCB	Herbarium sheet	BHCB026732	BHCB115984	Solanaceae	Athenaea	altoserranae	I.M.C.Rodrigues & Stehmann	Brazil	São Paulo	Cunha	Parque Estadual da Serra do Mar		23°13'49'' S	45°03'18'' W	-23.23027778	-45.055	1110 m	24	Oct	2007	Stehmann J.R.	4846	Viana, P.L. & Zamberlan, P.M.	Árvore, 5 m de altura, trilha próximo ao rio, Floresta Ombrófila; flores brancas externamente verde, internamente arroxeadas, estilete longo.
BHCB	Herbarium sheet	BHCB026739	BHCB115986	Solanaceae	Athenaea	altoserranae	I.M.C.Rodrigues & Stehmann	Brazil	São Paulo	Cunha	Parque Estadual da Serra do Mar		23°14'03'' S	45°04'23'' W	-23.23416667	-45.07305556	1098 m	24	Oct	2007	Stehmann J.R.	4848	Viana, P.L. & Zamberlan, P.M.	Árvore, 4 m de altura, trilha próximo ao rio, Floresta Ombrófila; flores brancas externamente verde, internamente arroxeadas, estilete longo.
BHCB	Herbarium sheet		BHCB145129	Solanaceae	Athenaea	altoserranae	I.M.C.Rodrigues & Stehmann	Brazil	São Paulo	Santo André	Alto da Serra	Estrada Paranapiacaba - Taquarussú	23°45'54'' S	46°17'16'' W	-23.765	-46.28777778	910m	14	Oct	2009	Thode V.A.	251	Rodrigues, I.M.C.; Hattori, E.K.; Giacomin, L.L. & Stehmann, J.R.	Corola branca com manchas verdes no interior das pétalas
BHCB	Herbarium sheet		BHCB145131	Solanaceae	Athenaea	altoserranae	I.M.C.Rodrigues & Stehmann	Brazil	São Paulo	Santo André	Alto da Serra	Estrada Paranapiacaba - Taquarussú	23°45'54'' S	46°17'17'' W	-23.765	-46.28805556	910 m	14	Oct	2009	Thode V.A.	253	Rodrigues, I.M.C.; Hattori, E.K.; Giacomin, L.L. & Stehmann, J.R.	Corola branca com manchas verdes no interior das pétalas
BHCB	Herbarium sheet		BHCB145132	Solanaceae	Athenaea	altoserranae	I.M.C.Rodrigues & Stehmann	Brazil	São Paulo	Santo André	Alto da Serra	Estrada Paranapiacaba - Taquarussú	23°45'50'' S	46°17'01'' W	-23.76388889	-46.28361111	940 m	14	Oct	2009	Thode V.A.	254	Rodrigues, I.M.C.; Hattori, E.K.; Giacomin, L.L. & Stehmann, J.R.	Corola branca com manchas verdes no interior das pétalas
SP	Herbarium sheet		SPSF13258	Solanaceae	Athenaea	altoserranae	I.M.C.Rodrigues & Stehmann	Brazil	São Paulo	Cunha	Parque Estadual da Serra do Mar							12	Dec	1989	Aguiar, O.T.	338		Arvoreta 5m altura.
ESA	Herbarium sheet		ESA89205	Solanaceae	Athenaea	altoserranae	I.M.C.Rodrigues & Stehmann	Brazil	São Paulo	Cunha	Estrada de acesso ao Núcleo	Margens do rio Paraibuna						28	Jan.	2004	Arzolla, F.A.R.D.P.	435		Arbusto 4m. de altura com frutos imaturos verdes
BHCB	Herbarium sheet	BHCB026731	BHCB153875	Solanaceae	Athenaea	altoserranae	I.M.C.Rodrigues & Stehmann	Brazil	São Paulo	Santo André	Alto da Serra							20	Nov	1984	Guerra, T.P.	90	Kirizawa, M	Árvore de 3m. Flor branca com manchas
MBM	Herbarium sheet		MBM307683	Solanaceae	Athenaea	altoserranae	I.M.C.Rodrigues & Stehmann	Brazil	São Paulo	Natividade da Serra	Parque Estadual da Serra do Mar	Núcleo Santa Virgínia, base Vargem Grande, trilha do Corcovado						14	Nov	2005	Ivanauskas, N.M.	5196	Souza, F.M.; Ciclo Filho, R.; Araújo, C.O.; Souza, D.	Árvore de 4m. Frutos
BHCB	Herbarium sheet		BHCB35266	Solanaceae	Athenaea	altoserranae	I.M.C.Rodrigues & Stehmann	Brazil	São Paulo	Bertioga	Rodovia BR 101, Km 216	Loteamento Chácaras de Itapanhau. Floresta de Restinga						21	Aug	1995	Kirizawa, M.	3177	Rapini, A. & Proença L.	Árvore, ca. 4,5m alt. Flores brancas internamente esverdeadas. Estigma verde. Fruto jovem verde.
SP	Herbarium sheet	SP115062	SP79422	Solanaceae	Athenaea	altoserranae	I.M.C.Rodrigues & Stehmann	Brazil	São Paulo	Salesópolis	Boraceia							22	Nov	1957	Kuhlmann, M.	4308
SP	Holotype		SP106084	Solanaceae	Athenaea	altoserranae	I.M.C.Rodrigues & Stehmann	Brazil	São Paulo	Santo André	Paranapiacaba	Numa capoeira, mais ou menos no km. 3 da rodovia Estação de Campo Grande, Paranapiacaba						18	Oct	1967	Mattos, J.	15078	Mattos, N.	Arbusto com 3m de altura. Frutos imaturos.
SP	Herbarium sheet		SP2513	Solanaceae	Athenaea	altoserranae	I.M.C.Rodrigues & Stehmann	Brazil	São Paulo	Santo André	A. da Serra, Est. Biológica							19	Oct	1918	Pedroso, A.	13		Arv. Fl. Alvas com traços verdes.
BHCB	Herbarium sheet		BHCB132010	Solanaceae	Athenaea	altoserranae	I.M.C.Rodrigues & Stehmann	Brazil	São Paulo	Santo André	Paranapiacaba	Parque Estadual da Serra do Mar, Beira da Trilha da Pedra Lisa						3	Oct	1998	Sampaio, L.C.Q.M.P.	119	Vedovello, D.	Arbusto, 1m alt.; botões esverdeados
CEPEC	Herbarium sheet		CEPEC121506	Solanaceae	Athenaea	hunzikeriana	I.M.C.Rodrigues & Stehmann	Brazil	Bahia	Boa Nova	Faz. Farofa (Dr. Mauro), estrada entre Boa Nova e Dário Meira	ca. 9,5km de Boa Nova, entra em ramal à direita e anda mais 2km.,	14° 25' 11.368"S	40° 7' 20.651"W	-14.41982444	-40.12240306	915m	24	Oct	2007	Ferreira, F.M.	1641
BHCB	Herbarium sheet	BHCB026736	BHCB82744	Solanaceae	Athenaea	hunzikeriana	I.M.C.Rodrigues & Stehmann	Brazil	Minas Gerais	Santa Maria do Salto	Fazenda Duas Barras	Mata Hidrófila. Encosta.	16°24’40.7”- 25’11”S	40°02’50.5”- 05’38.3”W	-16.41130556	-40.04736111	774-940 m	23	Aug	2003	Lombardi, J.A.	5447	Stehmann, J.R.; Mota, R.C. & Temponi, L.G.	Arvoreta, ca. 3m, folhas papiráceas, cálice verde, corola branca com centro das pétalas lilás, frutos imaturos verdes, maduro ereto e arroxeado.
BHCB	Holotype	BHCB038665	BHCB182684	Solanaceae	Athenaea	hunzikeriana	I.M.C.Rodrigues & Stehmann	Brazil	Minas Gerais	Santa Maria do Salto	Fazenda Duas Barras		16°24’45” S	40°02’51”W	-16.4125	-40.0475	817m	1	Nov	2013	Stehmann, J.R.	6328	Knapp, S.; Giacomin, L.L.; Bohs, L.	Arbusto, ereto, ca. 3 m altura, flores com petalas brancas com manchas medianas verdes e marrons. Frutos imaturos verdes, algo depressos (comprimidos).
